# Supplementary material for: Mechanistic insights gained from cell and molecular analysis of the neuroprotective potential of bioactive natural compounds in an immortalized hippocampal cell line
Source: PLoS One. 2022 Jun 3;17(6):e0267682. doi: 10.1371/journal.pone.0267682 (PMC9165808; doi:10.1371/journal.pone.0267682)
Supplement: S1 Data — (XLSX) [file pone.0267682.s003.xlsx]

## Sheet: VX Rat.log2.normalized.xslx
	Group	Control	Control	Control	Control	Control	Control	Control	Control	Control	Control	Control	Control	Control	Control	Control	Control	Control	Control	Stretch	Stretch	Stretch	Stretch	Stretch	Stretch	Stretch	Stretch	Stretch	Stretch	Stretch	Stretch	Stretch	Stretch	Stretch	Stretch	Stretch	Stretch
	Treatment	No drug	No drug	No drug	No drug	No drug	No drug	Pterostilbene	Pterostilbene	Pterostilbene	Pterostilbene	Pterostilbene	Pterostilbene	Vinaxanthone	Vinaxanthone	Vinaxanthone	Vinaxanthone	Vinaxanthone	Vinaxanthone	No drug	No drug	No drug	No drug	No drug	No drug	Pterostilbene	Pterostilbene	Pterostilbene	Pterostilbene	Pterostilbene	Pterostilbene	Vinaxanthone	Vinaxanthone	Vinaxanthone	Vinaxanthone	Vinaxanthone	Vinaxanthone
miRNA	Sample	C1	C2	C3	C4	C5	C6	C_P1	C_P2	C_P3	C_P4	C_P5	C_P6	C_V1	C_V2	C_V3	C_V4	C_V5	C_V6	S1	S2	S3	S4	S5	S6	S_P1	S_P2	S_P3	S_P4	S_P5	S_P6	S_V1	S_V2	S_V3	S_V4	S_V5	S_V6
rno-let-7a-5p		17.0721	17.5589	17.4176	17.4145	17.2921	17.1936	17.2744	17.283	17.2636	17.4174	17.2331	17.1454	17.2809	17.2525	17.1267	17.3743	17.2804	17.3174	17.2007	17.1966	17.4344	17.4124	17.1361	17.2117	17.2028	17.3397	17.355	17.3847	17.1707	17.2948	17.3033	17.4048	17.3353	17.281	17.259	17.2296
rno-let-7b-5p		17.1312	17.57	17.3165	17.4316	17.1628	17.1557	17.2462	17.1796	17.2595	17.2654	17.0368	16.9727	17.2876	17.2709	16.9194	17.4314	17.3021	17.2958	17.0801	17.0689	17.2905	17.1603	16.8802	17.0955	17.1794	17.2877	17.3824	17.3224	17.331	17.2224	17.2533	17.5378	17.3417	17.1679	17.2075	17.0522
rno-let-7c-5p		18.2063	18.7347	18.5278	18.5992	18.3787	18.3475	18.4572	18.3908	18.4308	18.5095	18.2932	18.2248	18.4524	18.4385	18.1439	18.5935	18.4574	18.4658	18.2922	18.29	18.5141	18.4897	18.1719	18.3149	18.3495	18.4542	18.5331	18.501	18.5214	18.4768	18.4271	18.6388	18.5223	18.3804	18.3902	18.3077
rno-let-7d-5p		16.5083	16.7937	16.6901	16.6812	16.497	16.3866	16.739	16.6986	16.7362	16.7411	16.5922	16.4931	16.5362	16.4807	16.5138	16.581	16.7396	16.7375	16.4173	16.5637	16.722	16.746	16.4575	16.5079	16.6568	16.7204	16.7522	16.7935	16.5956	16.616	16.746	16.7484	16.9051	16.7495	16.6525	16.5096
rno-let-7e-5p		14.919	15.3719	15.2039	15.2665	15.0453	14.9584	15.146	15.1455	15.1877	15.1863	15.0374	14.9519	15.1801	15.0909	14.8601	15.2859	15.1802	15.2123	14.8951	14.9484	15.2045	15.1171	14.843	15.0028	15.1372	15.2272	15.2765	15.2927	15.1545	15.1152	15.2124	15.4202	15.2928	15.127	15.1242	15.0101
rno-let-7f-5p		17.5851	17.8745	17.8105	17.7599	17.8659	17.7753	17.7802	17.8295	17.7414	17.8677	17.8497	17.8291	17.8067	17.7301	17.7883	17.9287	17.7701	17.7881	17.7524	17.7567	17.8293	18.0337	17.7722	17.8153	17.7273	17.8429	17.8229	17.9087	17.6463	17.936	17.8256	17.7348	17.7419	17.7983	17.8093	17.8946
rno-let-7g-5p		16.1686	16.5087	16.4279	16.3869	16.4505	16.404	16.3514	16.4002	16.3214	16.4896	16.4022	16.3266	16.3935	16.3767	16.408	16.47	16.336	16.3646	16.3776	16.3512	16.4106	16.5687	16.3182	16.3412	16.2637	16.411	16.3736	16.4311	16.3336	16.4609	16.3802	16.3191	16.3729	16.3462	16.3096	16.4535
rno-let-7i-5p		16.6171	16.9431	16.8421	16.8353	16.9084	16.8882	16.9608	16.9551	16.8932	16.9568	16.98	16.9606	16.8632	16.8278	16.8814	16.9578	16.8752	16.8492	16.8667	16.9162	16.806	17.0884	16.8457	16.8974	16.8458	16.9503	16.9673	17.0139	17.1994	17.2116	16.8654	16.7773	16.9539	16.882	16.8946	16.9783
rno-miR-1-5p		0	0	0	0	0	0	0	0	0	0	0	0	0	0	0	0	0	0	0	0	0	0	0	0	0	0	0	0	0	0	0	0	0	0	0	0
rno-miR-100-5p		15.5648	15.8326	15.7909	15.7577	15.8469	15.824	15.8479	15.8448	15.9063	15.8045	15.8566	15.8574	15.899	15.8855	15.8728	15.9672	15.8933	15.8451	15.8249	15.8489	15.6935	15.9673	15.7399	15.8044	15.8989	15.7988	15.9182	15.8477	15.8074	15.9113	15.7977	15.7728	15.9216	15.8516	15.9061	15.8982
rno-miR-101a-5p		-0.92456	-0.992063	-0.993612	-0.953601	-0.956096	-0.994531	-0.996233	-0.952217	-0.94945	-0.94754	-0.991562	-0.990142	-0.954655	-0.993663	-0.997557	-0.945158	-0.948066	-0.995661	-0.952008	-0.775507	-0.994659	-0.990811	-0.997274	-0.954939	-0.957477	-0.990162	-0.994935	-0.994971	-0.946289	-0.990159	-0.998139	-0.995464	-0.989349	-0.993478	-0.99798	-0.994594
rno-miR-101b-5p		-0.45923	-0.437666	-0.486111	-0.447028	-0.492894	-0.441466	-0.489382	-0.489641	-0.441846	-0.393471	-0.436919	-0.434847	-0.491685	-0.394794	-0.404982	-0.483131	-0.486044	-0.443686	-0.489466	-0.487296	-0.487209	-0.483297	-0.490879	-0.283377	-0.494054	-0.387798	-0.442128	-0.442207	-0.484241	-0.482669	-0.492123	-0.443264	-0.4819	-0.394411	-0.448657	-0.48714
rno-miR-103-1-5p		-1.58995	-1.53989	-1.58046	-1.54495	-1.58576	-1.50278	-1.5831	-1.5833	-1.58146	-1.57995	-1.57869	-1.57747	-1.54563	-1.54127	-1.58456	-1.57789	-1.5804	-1.58245	-1.58316	-1.58143	-1.54213	-1.57804	-1.50578	-1.58504	-1.58661	-1.57748	-1.54238	-1.58165	-1.53963	-1.57748	-1.58519	-1.58222	-1.57678	-1.58034	-1.58502	-1.58131
rno-miR-103-2-5p		-0.0951287	-0.267255	-0.223491	-0.188711	-0.19316	-0.22507	-0.185687	-0.273071	-0.225487	-0.26836	-0.220076	-0.217796	-0.275391	-0.269114	-0.274939	-0.265655	-0.268977	-0.183929	-0.228989	-0.137756	-0.270304	-0.21886	-0.231295	-0.191099	-0.27808	-0.265131	-0.225797	-0.225884	-0.220415	-0.265128	-0.275889	-0.271519	-0.169573	-0.268896	-0.23295	-0.270225
rno-miR-105		0	0	0	0	0	0	0	0	0	0	0	0	0	0	0	0	0	0	0	0	0	0	0	0	0	0	0	0	0	0	0	0	0	0	0	0
rno-miR-106b-5p		11.8996	11.5868	11.68	11.6427	11.7642	11.9685	11.4531	11.6505	11.441	11.4842	11.6408	11.6666	11.6823	11.8289	11.9726	11.6077	11.625	11.6856	11.8313	11.7358	11.7013	11.5332	11.838	11.7823	11.5788	11.5718	11.4834	11.5279	11.2845	11.4056	11.6453	11.5546	11.288	11.5761	11.6142	11.7702
rno-miR-107-5p		0.954352	0.894444	0.801696	0.832783	0.98263	0.886023	0.878434	0.958584	0.798916	0.847522	0.851645	0.945199	0.830342	0.845669	0.912266	0.808538	0.889427	0.88113	0.998841	0.798987	0.799186	0.853725	0.953316	0.870152	0.863255	0.855492	0.798484	0.967475	0.895418	0.809603	0.869502	0.923606	0.811378	0.932386	0.949016	0.842942
rno-miR-10a-5p		13.6023	13.8403	13.7998	13.747	13.8666	13.8973	14.0432	13.9176	13.9349	13.8136	13.8962	13.9973	13.8679	13.8633	13.8876	13.9732	13.9431	13.8529	13.9076	13.9986	13.7184	14.0289	13.8707	13.9263	14.035	13.9003	14.0408	14	13.958	14.1	13.8663	13.7896	14.1071	13.9437	14.0541	13.9969
rno-miR-10b-5p		8.08844	8.33017	8.29169	8.19193	8.33667	8.39645	8.4206	8.2572	8.3523	8.36329	8.42774	8.30997	8.32738	8.30958	8.24712	8.53905	8.4075	8.19258	8.39308	8.45133	8.21391	8.47736	8.28411	8.36749	8.46305	8.25958	8.46215	8.38911	8.27095	8.23224	8.3758	8.28644	8.60589	8.39452	8.52771	8.404
rno-miR-1188-5p		0	0	0	0	0	0	0	0	0	0	0	0	0	0	0	0	0	0	0	0	0	0	0	0	0	0	0	0	0	0	0	0	0	0	0	0
rno-miR-1193-5p		0	0	0	0	0	0	0	0	0	0	0	0	0	0	0	0	0	0	0	0	0	0	0	0	0	0	0	0	0	0	0	0	0	0	0	0
rno-miR-1199-5p		0	0	0	0	0	0	0	0	0	0	0	0	0	0	0	0	0	0	0	0	0	0	0	0	0	0	0	0	0	0	0	0	0	0	0	0
rno-miR-122-5p		8.31859	8.87828	8.71736	8.50166	8.39394	8.34349	8.35632	8.24892	8.47555	8.35601	8.01844	8.12559	8.71471	8.38265	8.11615	8.74914	8.17302	8.39068	8.47067	8.45763	8.56127	8.87344	8.19983	8.41832	8.30161	8.83529	8.79496	8.59338	8.15049	8.52388	8.32762	8.5497	8.70993	8.48707	8.43987	8.50306
rno-miR-1224		3.06032	3.40817	3.08997	3.20559	3.21158	3.21631	3.22179	3.27984	3.51314	3.1663	3.11017	3.19721	3.3678	3.22671	3.20009	3.72096	3.29336	3.29325	3.09188	3.18086	3.18181	3.60672	3.14255	3.25212	3.28244	3.46649	3.39666	3.39593	3.53326	3.36973	3.46679	3.26596	3.90157	3.32607	3.10048	3.11486
rno-miR-124-5p		-2.37382	-2.37122	-2.37154	-2.37242	-2.37279	-2.37173	-2.37216	-2.37221	-2.37177	-2.37142	-2.37112	-2.37083	-2.37258	-2.37155	-2.37251	-2.37093	-2.36226	-2.37201	-2.37218	-2.37177	-2.37175	-2.37097	-2.37243	-2.37262	-2.37299	-2.37084	-2.37181	-2.37182	-2.37116	-2.37083	-2.37266	-2.37195	-2.37067	-2.37151	-2.37261	-2.37174
rno-miR-1247-5p		0	0	0	0	0	0	0	0	0	0	0	0	0	0	0	0	0	0	0	0	0	0	0	0	0	0	0	0	0	0	0	0	0	0	0	0
rno-miR-125a-5p		15.8052	15.8655	16.0212	15.9976	15.7748	15.8232	16.0085	15.9241	16.0961	16.0011	15.7965	15.7826	15.9239	15.9745	15.8009	15.9957	16.0258	16.0282	15.7484	15.8292	15.907	15.7924	15.6287	15.6793	16.1028	16.0273	16.0502	15.9721	15.8317	15.75	15.9096	16.1044	16.1374	15.9894	15.9838	15.8049
rno-miR-125b-5p		17.9101	17.9918	18.1649	18.1135	17.9465	18.0158	17.9284	17.9677	18.0412	18.0767	17.8479	17.8309	17.9948	18.0834	17.9625	17.9478	18.0311	18.0153	17.9588	17.9594	18.0785	17.8816	17.8285	17.854	18.0485	18.02	17.9437	17.855	17.648	17.6266	17.9092	18.0613	17.9599	18.011	18.0162	17.9031
rno-miR-126a-5p		7.8431	7.10166	7.21488	7.17958	7.51983	7.58512	7.25203	7.34786	7.46729	7.31863	7.58694	7.53832	7.32016	7.24178	7.49203	7.26505	7.34302	7.29723	7.46879	7.49877	7.29471	7.17538	7.61492	7.56077	7.25027	7.31783	7.2482	7.25716	7.04037	7.19638	7.48039	7.40033	7.33292	7.45393	7.43522	7.40061
rno-miR-127-5p		-1.82547	-1.78153	-1.81703	-1.78596	-1.82167	-1.81773	-1.81934	-1.78518	-1.81791	-1.81659	-1.81549	-1.81441	-1.82089	-1.81707	-1.82062	-1.81479	-1.81698	-1.78444	-1.8194	-1.81789	-1.78349	-1.81492	-1.82035	-1.82104	-1.82242	-1.81443	-1.81804	-1.81808	-1.7813	-1.81443	-1.78684	-1.81858	-1.81381	-1.81693	-1.78669	-1.81777
rno-miR-128-1-5p		5.65045	5.96864	6.12373	5.9401	5.75458	5.87287	5.91877	5.84836	6.08696	5.95181	5.94767	5.80394	6.04342	5.97744	5.71723	5.97475	5.7524	5.88825	6.07098	5.88961	5.89203	5.91984	5.64394	5.9751	5.98723	6.03711	5.80175	5.83606	5.841	5.6202	5.71929	5.80545	5.88183	5.7933	5.89149	5.94942
rno-miR-128-2-5p		0	0	0	0	0	0	0	0	0	0	0	0	0	0	0	0	0	0	0	0	0	0	0	0	0	0	0	0	0	0	0	0	0	0	0	0
rno-miR-129-5p		11.4809	11.8331	11.7191	11.7394	11.6648	11.7107	11.8851	11.6842	11.8539	11.8426	11.6311	11.7893	11.8375	11.8716	11.6203	11.994	11.8493	11.7761	11.8334	11.9389	11.7652	11.9583	11.6432	11.769	12.1118	12.0821	12.2397	12.0409	12.1878	12.1672	11.8475	11.9602	12.1896	11.8834	12.0194	11.901
rno-miR-1306-5p		9.10261	8.87768	9.26593	9.35112	9.17084	9.13508	9.40522	9.19255	9.42005	9.36286	9.12528	9.26075	9.21288	9.24681	9.01876	9.33037	9.17197	9.17967	8.74917	8.79095	8.86356	8.7901	8.60973	8.79701	9.30056	9.3488	9.21494	9.14794	8.97424	9.02009	9.18397	9.31445	9.47837	9.20668	9.20953	9.07247
rno-miR-130a-5p		5.76288	5.19828	5.12583	5.19029	5.47109	5.58723	5.25267	5.34852	5.18717	5.13928	5.5222	5.48461	5.45413	5.40615	5.64421	5.45559	5.37902	5.19272	5.67271	5.37746	5.25619	5.55764	5.74635	5.72692	5.24641	5.22369	5.24899	5.27958	5.57368	5.51539	5.39426	5.04312	5.26169	5.18316	5.23967	5.36655
rno-miR-130b-5p		3.52845	3.55536	3.50294	3.54929	3.51958	3.54803	3.54285	3.53915	3.45659	3.54138	3.53196	3.35235	3.61273	3.37802	3.48919	3.51328	3.47356	3.58203	3.48626	3.3959	3.57441	3.57352	3.29286	3.36977	3.45225	3.55154	3.39321	3.59684	3.52904	3.55158	3.55605	3.38398	3.46454	3.59284	3.37012	3.30193
rno-miR-132-5p		8.83871	8.78543	8.9843	8.84715	8.74648	8.97382	9.07088	9.02341	8.96854	8.88262	8.97169	8.97611	9.10024	9.16337	9.2012	9.06043	9.1368	9.1771	8.96676	9.06492	8.98481	9.06736	9.03391	8.95791	9.18459	9.22841	9.23198	9.21646	9.40043	9.37353	9.03799	9.08954	9.12004	9.05594	9.15409	9.12351
rno-miR-133a-5p		-1.00365	-1.02625	-1.07233	-1.07611	-1.03515	-1.02867	-1.07519	-1.07535	-1.02891	-1.07175	-1.07032	-1.06893	-1.07668	-1.07238	-1.07642	-1.06942	-1.07226	-1.03016	-0.987945	-1.07343	-1.0288	-1.06958	-1.07616	-1.07684	-1.07822	-1.02439	-1.07364	-1.07369	-1.07052	-1.06895	-0.871154	-1.02983	-1.06815	-1.0722	-1.07682	-1.02873
rno-miR-133b-5p		-0.0254307	-0.232343	-0.143924	-0.196474	-0.242061	-0.146017	-0.237986	-0.238287	-0.190706	-0.187662	-0.185208	-0.230148	-0.240659	-0.188767	-0.113735	-0.137411	-0.188565	-0.23703	-0.238084	-0.235561	-0.235459	-0.230901	-0.196604	-0.240935	-0.201854	-0.182924	-0.235817	-0.147094	-0.139843	-0.230167	-0.198664	-0.192286	-0.229269	-0.23402	-0.115345	-0.235379
rno-miR-133c		0	0	0	0	0	0	0	0	0	0	0	0	0	0	0	0	0	0	0	0	0	0	0	0	0	0	0	0	0	0	0	0	0	0	0	0
rno-miR-134-5p		-2.13949	-2.10648	-2.13315	-2.1356	-2.13664	-2.13367	-2.13488	-2.13502	-2.13381	-2.13281	-2.1062	-2.10539	-2.13604	-2.13318	-2.13585	-2.13146	-2.13311	-2.13446	-2.13493	-2.13379	-2.13374	-2.13156	-2.13564	-2.11037	-2.1372	-2.13119	-2.13391	-2.13394	-2.13211	-2.13119	-2.13626	-2.13431	-2.13073	-2.13307	-2.13615	-2.13371
rno-miR-135a-5p		4.92007	4.46584	4.43723	4.6785	4.73697	4.84944	4.55376	4.58889	4.67554	4.56505	4.72646	4.73616	4.67798	4.77871	4.91242	4.58965	4.64113	4.59016	4.72455	4.65623	4.55369	4.41176	4.71227	4.806	4.82	4.57508	4.48163	4.67047	4.44629	4.42297	4.81726	4.48989	4.56622	4.70448	4.70818	4.88267
rno-miR-135b-5p		3.43883	3.24036	3.22272	3.20321	3.15046	3.1451	3.36892	3.11974	3.33613	3.39072	3.44196	3.29663	3.39387	3.351	3.57837	3.3248	3.38347	3.32064	3.33885	3.33653	3.14374	3.4836	3.37736	3.41728	3.38818	3.33056	3.30294	3.27099	3.4697	3.3306	3.36095	3.2937	3.47284	3.41483	3.36395	3.30755
rno-miR-136-5p		-2.29557	-2.29126	-2.29178	-2.29325	-2.29386	-2.29209	-2.29282	-2.27751	-2.29218	-2.27619	-2.29109	-2.29061	-2.29351	-2.2918	-2.29339	-2.29078	-2.29176	-2.29256	-2.29284	-2.29217	-2.29214	-2.29084	-2.29327	-2.29358	-2.2942	-2.29062	-2.29224	-2.29225	-2.29116	-2.29062	-2.29364	-2.29248	-2.29034	-2.29174	-2.29357	-2.29212
rno-miR-137-5p		0	0	0	0	0	0	0	0	0	0	0	0	0	0	0	0	0	0	0	0	0	0	0	0	0	0	0	0	0	0	0	0	0	0	0	0
rno-miR-138-5p		5.99175	6.24017	6.1022	5.98894	6.03203	6.09383	5.99843	5.88805	5.99391	5.84569	5.93735	5.89889	5.79258	6.03791	5.82422	5.84404	6.01977	6.22339	6.1274	5.89465	6.0799	5.93321	5.94807	6.13392	5.98405	5.99	5.91163	5.82811	5.93144	5.91193	5.90564	6.03924	5.71292	5.95436	6.09336	6.03088
rno-miR-139-5p		4.1863	3.9758	4.26043	4.12962	4.07225	4.12245	4.2649	4.2811	3.96191	4.12417	4.14992	4.00483	4.11459	4.30534	4.09875	4.13916	4.16535	4.1214	4.05788	4.21478	4.06965	4.26665	4.0111	4.04233	4.15926	4.20126	4.32263	4.32158	4.19811	4.447	4.03915	4.28609	4.13327	4.11607	4.15488	4.24085
rno-miR-140-5p		10.7109	10.2194	10.2779	10.2678	10.4326	10.4253	10.4784	10.4554	10.4409	10.3152	10.5901	10.5322	10.3066	10.3589	10.7722	10.2174	10.4314	10.4882	10.3635	10.4192	10.3362	10.4005	10.571	10.3961	10.5009	10.3855	10.2742	10.3421	10.3018	10.5195	10.6212	10.2837	10.4082	10.6465	10.403	10.3756
rno-miR-141-5p		-2.06027	-2.05288	-2.05378	-2.05629	-2.03095	-2.02792	-2.02916	-2.05569	-2.05445	-2.05344	-2.05259	-2.05177	-2.05674	-2.05381	-2.05654	-2.05206	-2.05374	-2.05512	-2.0292	-2.05444	-2.05439	-2.05215	-2.02994	-2.05686	-2.05792	-2.05178	-2.05456	-2.05459	-2.05271	-2.05178	-2.05696	-2.05497	-2.05131	-2.0537	-2.05685	-2.05435
rno-miR-142-5p		4.01565	3.52433	3.65774	3.56509	3.64302	3.83489	3.69376	3.60841	3.77849	3.75291	3.96614	3.73927	3.60781	3.59746	3.66596	3.57494	3.56852	3.62326	3.71887	3.75228	3.85809	3.81703	3.79701	3.55055	3.79219	3.769	3.60885	3.63706	3.65461	3.91198	3.70439	3.4478	3.75112	3.71741	3.46635	3.52368
rno-miR-143-5p		10.2156	10.2761	10.3514	10.2541	10.2322	10.3709	10.4083	10.3296	10.2111	10.2829	10.2756	10.2297	10.4473	10.5572	10.5025	10.3413	10.5794	10.5179	10.2258	10.0867	10.2495	10.0553	10.1512	10.191	10.2888	10.1585	10.3659	10.2777	10.5848	10.1635	10.2995	10.3093	10.2595	10.7028	10.2569	10.2644
rno-miR-144-5p		2.93316	2.65678	2.86428	2.94326	3.03342	2.95437	2.79832	2.86184	2.67418	2.83527	2.84966	2.93609	2.90312	2.89801	2.84519	2.89503	2.79447	2.96901	3.01906	3.07664	2.67508	3.03242	2.97232	2.9306	2.7556	2.86324	2.88378	2.88323	2.77409	2.7881	2.77304	2.66699	2.67615	2.86568	2.87025	2.74882
rno-miR-145-5p		12.4694	12.4061	12.5963	12.6137	12.627	12.8225	12.7559	12.6102	12.5706	12.5662	12.5527	12.7904	12.8119	12.9581	12.4997	12.8677	12.8572	12.8636	12.7097	12.796	12.6378	12.4033	12.7545	12.8783	12.9393	12.6269	12.7928	12.6266	12.617	12.6817	12.6096	12.8307	12.6808	12.6578	12.9547	12.7593
rno-miR-146a-5p		6.81056	7.03812	6.98642	6.86274	6.83875	6.9038	7.49179	7.43851	7.04538	7.46333	7.15543	7.49881	6.86708	6.92534	6.87263	6.92254	6.88771	6.94126	6.98438	7.09768	7.10609	7.16931	7.06931	7.07676	6.89419	6.9224	7.02175	6.91487	6.87118	6.98312	6.90022	6.96209	6.90042	6.9582	7.05827	6.84008
rno-miR-146b-5p		13.0685	13.4347	13.3639	13.3285	13.3474	13.4095	13.4067	13.3852	13.3391	13.3883	13.3088	13.3662	13.3847	13.397	13.2729	13.4701	13.409	13.3988	13.4225	13.3928	13.3948	13.4731	13.3152	13.3784	13.5216	13.3973	13.5319	13.4572	13.3051	13.4918	13.3631	13.4099	13.3709	13.3543	13.4844	13.4501
rno-miR-148a-5p		3.81603	3.73948	3.56783	3.64676	3.81078	3.78243	3.84558	3.7924	3.77835	3.51265	3.71788	3.7087	3.4979	3.71447	3.79027	3.76154	3.47391	3.53648	3.81989	3.58251	3.6422	3.7589	3.97755	3.80358	3.76952	3.44494	3.72171	3.72091	3.82905	3.76893	3.65403	3.56962	3.48899	3.56963	3.75668	3.52395
rno-miR-148b-5p		7.2285	7.05788	6.98086	6.95912	7.05322	7.25294	7.22259	7.21917	7.10992	7.07193	7.2595	7.44989	7.08858	7.03807	7.27557	7.09106	7.09183	7.07711	7.15586	7.18294	7.04883	7.33611	7.2492	7.20811	7.07711	7.09983	7.19179	7.31484	7.37606	7.59274	7.23683	6.76831	7.01677	7.1002	7.07742	7.09854
rno-miR-149-5p		11.0873	11.1495	11.12	11.1203	10.9744	11.0573	11.0551	10.9285	11.0504	11.0257	10.9533	10.9786	11.1681	11.2671	11.2336	11.2009	11.1542	11.1988	11.1195	11.1594	11.151	11.1267	10.9491	11.0373	11.2928	11.2519	11.2913	11.2132	11.2903	11.3042	11.1751	11.1616	11.1334	11.1633	11.2172	11.1209
rno-miR-150-5p		7.0767	6.96648	7.23614	7.13739	6.89189	7.04426	7.02856	6.97587	7.05941	6.9283	6.79305	6.9179	6.94851	7.0189	6.99246	6.89427	6.99112	7.04305	7.1406	7.19606	7.20916	7.09584	7.13966	7.17104	7.05308	6.99295	6.93836	7.10229	7.13248	6.90161	6.87455	7.13295	6.83586	6.99339	7.099	6.9176
rno-miR-151-5p		9.34233	9.35868	9.3338	9.31084	9.19986	9.35541	9.08727	9.11726	9.03387	10.555	9.18351	9.14512	9.25296	9.67862	9.81693	9.61368	9.28717	9.25926	9.90007	9.65189	9.26785	9.06128	9.24165	9.25985	9.23464	9.17143	9.2311	9.14536	8.98189	9.48437	9.18131	9.22114	9.26768	9.28228	9.48528	9.58985
rno-miR-152-5p		9.00503	8.95665	8.90846	8.84852	9.10686	8.94447	8.96915	8.90642	8.87853	8.89219	9.15483	9.01519	8.85217	8.79645	9.00193	8.79744	8.9584	8.81257	8.79171	8.8869	8.83968	9.16928	9.02532	8.91341	8.62727	8.64598	8.74605	8.81006	9.06443	9.30636	8.98944	8.72892	8.91317	8.95558	8.90989	8.81697
rno-miR-153-5p		-2.37355	-2.37127	-2.37154	-2.37232	-2.37265	-2.37171	-2.37209	-2.36397	-2.37175	-2.37144	-2.37118	-2.37092	-2.37246	-2.37155	-2.3724	-2.37101	-2.37153	-2.37196	-2.37211	-2.37175	-2.37173	-2.37104	-2.37233	-2.3725	-2.37282	-2.37092	-2.37178	-2.37179	-2.37121	-2.37092	-2.37253	-2.37191	-2.37078	-2.37152	-2.37249	-2.37172
rno-miR-154-5p		0	0	0	0	0	0	0	0	0	0	0	0	0	0	0	0	0	0	0	0	0	0	0	0	0	0	0	0	0	0	0	0	0	0	0	0
rno-miR-155-5p		13.6966	13.7182	14.0261	13.8981	13.7217	13.8448	14.0004	13.8779	13.9153	13.9711	13.7511	13.8503	13.7549	13.8439	13.5718	13.8576	13.8069	13.8019	13.8253	13.8569	14.0725	13.6928	13.7696	13.8131	13.9006	13.9913	13.9266	13.9386	13.7681	13.8258	13.7181	14.0099	13.7546	13.7224	13.9222	13.8454
rno-miR-15a-5p		9.6251	9.28825	9.20872	9.27982	9.3472	9.58538	8.93634	9.15515	9.127	9.12071	9.19485	9.26981	9.2772	9.5039	9.46375	9.09486	9.28794	9.35585	9.4105	9.26517	9.22594	8.99575	9.36161	9.31105	9.20847	9.19621	8.98299	9.10444	8.94924	8.96664	9.20732	9.26049	8.8142	9.11415	9.15363	9.28994
rno-miR-15b-5p		12.0971	12.0189	12.2314	12.192	12.0475	12.1902	11.815	11.8555	11.7655	11.851	11.798	11.8727	11.9541	12.0923	12.0248	11.973	11.9408	11.9755	12.1462	12.022	12.1256	11.8256	11.9828	12.0122	11.8088	11.828	11.8922	11.8329	11.4625	11.6554	11.8761	12.0372	11.6728	11.8663	11.9706	12.0114
rno-miR-16-5p		13.5871	13.2974	13.396	13.3483	13.4026	13.5916	13.35	13.395	13.418	13.2026	13.3773	13.4743	13.3588	13.4956	13.5044	13.2589	13.4538	13.4801	13.5259	13.5663	13.4165	13.303	13.6476	13.6493	13.478	13.3714	13.4063	13.3526	13.1675	13.269	13.403	13.3678	13.3416	13.4196	13.5412	13.4609
rno-miR-17-5p		13.9621	14.0201	14.21	14.1359	14.0429	14.1511	13.7066	13.9091	13.8684	13.9995	13.8344	13.8507	13.9184	14.0316	13.9498	13.8042	13.7303	13.8766	14.1056	13.8172	14.1278	13.7975	13.9451	13.8779	13.707	13.8908	13.7435	13.7282	13.3731	13.3653	13.7838	13.9027	13.5331	13.777	13.7292	13.9521
rno-miR-181a-5p		13.1937	13.1641	13.1293	13.1158	12.9666	13.096	13.2209	13.0863	13.1291	13.1451	12.9696	13.0771	13.0506	13.1036	12.857	13.071	13.1946	13.2242	13.0289	13.0683	13.261	12.9081	13.0565	13.1841	13.2777	13.1402	13.2678	13.0757	13.0866	13.0434	12.999	13.2615	13.0628	13.0403	13.1658	13.0022
rno-miR-181b-5p		12.6674	12.7388	12.7478	12.7449	12.5997	12.6961	12.7193	12.6398	12.7409	12.7369	12.5695	12.6285	12.7202	12.7662	12.5601	12.7378	12.7573	12.762	12.6671	12.7328	12.7952	12.5945	12.5796	12.6652	12.866	12.8447	12.8288	12.7043	12.6904	12.584	12.6371	12.8228	12.812	12.6642	12.7832	12.6802
rno-miR-181c-5p		7.86853	7.6004	7.51392	7.5151	7.57387	7.81999	7.44855	7.55945	7.2949	7.52512	7.28343	7.57164	7.42028	7.64721	7.54916	7.53912	7.56608	7.72386	7.6935	7.54586	7.64751	7.39187	7.7977	7.72416	7.5587	7.33493	7.40647	7.38527	7.30725	7.42514	7.5085	7.53491	7.22051	7.56403	7.61176	7.60156
rno-miR-181d-5p		11.8657	12.1466	12.1123	12.0908	12.02	12.0171	12.0977	12.064	12.0543	12.0775	11.9422	12.0025	12.0978	12.1377	11.9457	12.1246	12.1827	12.1189	11.9588	12.0866	12.0916	12.0014	11.959	12.0484	12.153	12.0826	12.1689	12.0572	12.1232	12.0283	12.0068	12.126	12.1515	12.0425	12.1679	12.0694
rno-miR-182		6.21426	6.27856	6.45335	6.34326	6.42195	6.58547	6.58644	6.52928	6.54713	6.37128	6.44464	6.63387	6.40455	6.43417	6.56339	6.47332	6.37414	6.41465	6.60443	6.43495	6.41178	6.53314	6.50015	6.48415	6.54077	6.54464	6.36762	6.46844	6.61385	6.27825	6.36984	6.28226	6.57982	6.46626	6.55218	6.53738
rno-miR-183-5p		5.63742	5.88754	5.76724	5.89617	5.89985	5.92288	6.02331	5.92721	5.84686	5.83522	5.9018	5.94237	6.00561	5.95978	5.97068	5.90227	5.88198	5.71722	6.06765	5.91667	5.78942	5.94857	5.88395	5.88662	5.86066	5.88916	5.99665	5.97421	6.12599	5.87575	5.779	5.84473	6.08907	5.95399	6.08612	5.9432
rno-miR-1839-5p		10.9172	11.2296	11.2508	11.2074	11.2712	11.2804	11.0613	11.1467	11.1318	11.2194	11.1281	11.1393	11.3073	11.2922	11.273	11.4198	11.1336	11.1884	11.2632	11.1185	11.1833	11.3815	11.1034	11.0703	11.1329	11.2016	11.1238	11.0561	10.9318	11.0772	11.1762	11.1756	11.124	11.104	11.1544	11.3178
rno-miR-1843a-5p		6.74948	6.96717	6.87483	6.91335	6.96165	7.0271	7.08806	7.01024	7.0485	7.01574	7.13418	7.04449	7.06763	6.91502	7.20914	7.14093	7.04822	7.02684	6.98755	6.95856	6.90956	7.22608	6.89357	6.77267	7.11141	7.05081	7.12646	7.06948	7.16913	7.40246	7.09271	6.88373	7.17241	7.00686	6.94849	6.89837
rno-miR-1843b-5p		5.88677	5.98835	5.94381	5.86476	5.92306	5.91751	6.08334	5.99876	6.03207	6.05219	6.129	6.09216	6.03841	5.95405	6.0401	6.06565	5.99194	5.97686	6.05252	6.124	5.95947	6.1297	5.88407	5.95768	6.05276	6.04336	6.13686	6.13532	6.11177	6.38496	6.06205	5.91939	6.1966	6.07097	5.93909	5.90401
rno-miR-185-5p		12.8827	13.2111	13.2525	13.192	13.2051	13.119	12.8058	13.1008	12.934	13.1035	13.046	12.9826	13.2326	13.1651	13.2253	13.2626	13.0333	13.157	13.0548	12.9391	13.0397	13.3304	13.01	12.8977	12.8797	13.0731	12.9076	12.8812	12.7728	12.7816	13.1364	13.085	13.0148	12.978	12.8959	13.2165
rno-miR-186-5p		13.9505	13.8837	13.859	13.8319	13.8127	13.8919	13.7613	13.854	13.7926	13.9564	13.8283	13.7961	13.6975	13.7531	13.7235	13.5749	13.852	13.8928	13.8152	13.8495	13.9454	13.7019	13.892	13.8514	13.7726	13.7975	13.7803	13.7912	13.6117	13.6525	13.8052	13.8011	13.6443	13.8023	13.8105	13.782
rno-miR-187-5p		3.03563	3.01789	2.9667	3.19059	3.05136	2.957	2.93413	2.99638	3.02132	3.00747	3.09212	2.96583	2.91185	2.96616	3.00988	2.99743	3.03545	2.97537	2.83148	2.88547	3.02261	2.88488	3.13313	3.03304	3.06633	3.03827	2.95256	3.17548	2.98585	3.10849	3.00082	3.16627	3.11784	3.16561	3.17613	2.95633
rno-miR-188-5p		4.82061	4.492	4.57391	4.68926	4.52093	4.71549	4.58965	4.54503	4.52809	4.5422	4.765	4.60087	4.54413	4.89921	4.8109	4.56739	4.57528	4.60637	4.68207	4.65246	4.46427	4.54028	4.68759	4.53953	4.51733	4.52875	4.36595	4.341	4.78011	4.34777	4.5728	4.44452	4.569	4.70097	4.40127	4.63585
rno-miR-18a-5p		8.78803	8.33659	8.46304	8.48288	8.58229	8.78044	8.25802	8.43835	8.3804	8.40971	8.57366	8.58159	8.39379	8.51454	8.65436	8.3599	8.15907	8.39831	8.67843	8.47695	8.53927	8.32552	8.6527	8.56115	8.42811	8.47801	8.26367	8.37985	8.30111	8.42578	8.38416	8.20451	8.06152	8.33552	8.3524	8.47769
rno-miR-190a-5p		8.73414	8.0813	8.32586	8.22976	8.40587	8.71322	8.00492	8.25799	8.09323	7.97123	8.14087	8.32244	8.28472	8.44702	8.35213	8.20105	8.17712	8.35242	8.43049	8.20474	8.17016	7.86171	8.47874	8.45685	8.16047	8.02153	8.06476	7.98672	7.91354	7.74003	8.20416	8.2915	8.13227	8.07345	8.18991	8.36592
rno-miR-190b-5p		6.33616	6.34163	6.27442	6.25669	6.36673	6.47184	6.18128	6.33062	6.25783	6.13707	6.34746	6.25478	6.28881	6.41807	6.38368	6.34613	6.15442	6.44931	6.35186	6.21087	6.24233	6.06946	6.59779	6.50942	6.04146	6.29798	6.19483	6.26018	6.12757	6.29808	6.25294	6.23066	6.40653	6.23918	6.24308	6.30936
rno-miR-1912-5p		0	0	0	0	0	0	0	0	0	0	0	0	0	0	0	0	0	0	0	0	0	0	0	0	0	0	0	0	0	0	0	0	0	0	0	0
rno-miR-191a-5p		16.0383	16.2271	16.3134	16.2799	16.1258	16.1554	16.1528	16.1184	16.1897	16.2734	16.034	16.0263	16.1755	16.1986	16.0547	16.2073	16.1849	16.2083	16.1023	16.135	16.272	16.1543	16.0045	16.0077	16.1982	16.1686	16.1414	16.0525	16.0145	15.8817	16.1403	16.2596	16.3289	16.1509	16.1975	16.1194
rno-miR-191b		-0.236897	-0.126054	-0.175008	-0.226916	-0.229459	-0.176645	-0.225195	-0.137271	-0.222702	-0.173972	-0.21871	-0.169114	-0.184484	-0.175099	-0.227506	-0.16993	-0.221145	-0.224197	-0.136887	-0.222664	-0.222558	-0.170214	-0.183115	-0.184888	-0.230869	-0.169147	-0.132614	-0.222995	-0.12541	-0.0754515	-0.100914	-0.0906151	-0.167829	-0.174773	-0.228244	-0.222475
rno-miR-192-5p		10.1319	10.0459	10.0197	9.96374	10.3343	10.2589	10.1288	10.2489	10.1761	10.1472	10.3752	10.3486	10.2852	10.1481	10.4863	10.2677	10.1028	10.1897	10.2426	10.2494	9.97887	10.3212	10.2662	10.2527	10.1548	10.1022	10.1291	10.1538	10.431	10.6467	10.3141	9.9548	10.2698	10.2343	10.168	10.3327
rno-miR-193a-5p		9.58391	9.72768	9.9012	9.81318	9.6316	9.58784	9.6727	9.59635	9.81763	9.84972	9.48943	9.56437	9.76521	9.77339	9.59721	9.95779	9.65109	9.68332	9.65506	9.65716	9.89007	9.71686	9.53241	9.49782	9.62168	9.87364	9.69053	9.59002	9.32765	9.35647	9.54153	9.88079	9.74669	9.64218	9.67304	9.58316
rno-miR-193b-5p		2.94864	3.17235	3.08812	3.03519	3.07106	2.94331	2.95461	3.0789	3.10599	3.06191	2.93659	3.16326	3.0851	3.11991	2.87091	3.31726	3.15325	3.18223	2.95378	2.97534	3.04294	2.98034	3.03433	3.08232	3.00005	3.09429	2.97313	3.19511	2.86032	2.91185	2.95947	3.06331	3.10334	3.12222	3.11159	2.97691
rno-miR-194-5p		10.2571	10.1076	10.2813	10.2371	10.342	10.2931	9.99949	10.2156	10.0563	10.1487	10.2092	10.1745	10.2787	10.2984	10.3806	10.198	10.3162	10.301	10.2249	10.211	10.2887	10.0859	10.2535	10.149	10.1575	10.1635	10.0755	10.0445	9.72725	9.76653	10.2031	10.2018	9.839	10.1825	10.1817	10.2879
rno-miR-195-5p		8.82596	8.41942	8.60955	8.51649	8.68998	8.83863	8.5374	8.53737	8.5304	8.4199	8.50471	8.60972	8.68274	8.74802	8.96144	8.54335	8.56784	8.69035	8.69671	8.69738	8.55752	8.51504	8.67806	8.67324	8.72302	8.58234	8.48607	8.5655	8.37299	8.45062	8.62675	8.61239	8.51548	8.59378	8.61446	8.71286
rno-miR-1956-3p		-0.691389	-0.67205	-0.720095	-0.680456	-0.641474	-0.720905	-0.722849	-0.635511	-0.675805	-0.673354	-0.718346	-0.717088	-0.724786	-0.72014	-0.724451	-0.717584	-0.720038	-0.722157	-0.635189	-0.63119	-0.72102	-0.623778	-0.680561	-0.724986	-0.6848	-0.717109	-0.676059	-0.721323	-0.718519	-0.717106	-0.682224	-0.721919	-0.716257	-0.673986	-0.681918	-0.630902
rno-miR-1956-5p		3.60011	3.70942	3.71358	3.84038	3.66406	3.67101	3.71688	3.52168	3.69497	3.66565	3.68759	3.37716	3.52392	3.53632	3.50096	3.67092	3.71463	3.64922	3.52391	3.63951	3.72408	3.89802	3.66851	3.79849	3.62266	3.6466	3.79827	3.57797	3.52943	3.73869	3.49058	3.65333	3.72052	3.6295	3.79897	3.55405
rno-miR-196a-5p		12.7553	12.9788	12.9334	12.8893	12.6891	12.6854	12.8494	12.7781	12.9523	12.7647	12.726	12.593	12.6943	12.7478	12.6704	12.7691	12.9255	12.8928	12.7123	12.731	12.8573	12.7945	12.6739	12.6596	12.7716	12.8089	12.906	12.8714	12.7915	12.6846	12.8375	12.9293	12.853	12.8676	12.792	12.6949
rno-miR-196b-5p		12.551	12.5736	12.6403	12.5578	12.4876	12.546	12.5716	12.489	12.605	12.4385	12.496	12.4619	12.5261	12.5825	12.6032	12.4504	12.6145	12.5971	12.5268	12.5509	12.5397	12.4826	12.5073	12.4903	12.5815	12.5495	12.5713	12.491	12.4754	12.441	12.5287	12.5771	12.5937	12.6452	12.5713	12.5474
rno-miR-196c-5p		6.44465	6.81757	6.61212	6.52934	6.47008	6.38194	6.50507	6.53451	6.50329	6.6	6.36477	6.35345	6.62925	6.38992	6.45799	6.55736	6.66722	6.64491	6.44864	6.40242	6.63747	6.3871	6.36118	6.46195	6.51091	6.52597	6.5985	6.62621	6.58276	6.54489	6.47059	6.56783	6.72899	6.44138	6.51189	6.37089
rno-miR-199a-5p		6.40794	6.12077	6.09898	6.02745	6.19052	6.30204	6.14332	6.39269	6.17063	6.34953	6.31825	6.39236	6.22309	6.08634	6.39665	6.32646	6.28618	6.29393	6.16002	6.29543	6.14341	6.39092	6.27816	6.2809	6.11878	6.06419	6.19502	6.23198	6.49642	6.62536	6.50135	6.32795	6.0195	6.39769	6.24999	6.51499
rno-miR-19a-5p		-0.783985	-0.772156	-0.773446	-0.777278	-0.736252	-0.728618	-0.731651	-0.731991	-0.728953	-0.772949	-0.724619	-0.722905	-0.692108	-0.77349	-0.649392	-0.770829	-0.773391	-0.775447	-0.776188	-0.728912	-0.774344	-0.771008	-0.733613	-0.734981	-0.779937	-0.770333	-0.729201	-0.68466	-0.724891	-0.722923	-0.735243	-0.775216	-0.769484	-0.727171	-0.778172	-0.774287
rno-miR-19b-1-5p		2.73978	2.71601	2.7019	2.59182	2.70864	2.79803	2.87091	2.63619	2.76129	2.74357	2.86475	2.69477	2.61973	2.80736	2.75593	2.83924	2.73849	2.74939	2.56573	2.72682	2.79664	2.57116	2.82331	2.90195	2.78994	2.80773	2.72479	2.61664	2.82744	2.91524	2.77922	2.85147	2.70132	2.73915	2.75	2.76311
rno-miR-19b-2-5p		0	0	0	0	0	0	0	0	0	0	0	0	0	0	0	0	0	0	0	0	0	0	0	0	0	0	0	0	0	0	0	0	0	0	0	0
rno-miR-200a-5p		-2.06068	-2.05297	-2.0539	-2.05653	-2.05763	-2.0269	-2.05576	-2.0559	-2.05461	-2.05355	-2.05266	-2.0518	-2.057	-2.05394	-2.05679	-2.0521	-2.0263	-2.0553	-2.0558	-2.05459	-2.05454	-2.05221	-2.05657	-2.05712	-2.03066	-2.05181	-2.02715	-2.05474	-2.05279	-2.05181	-2.05723	-2.05514	-2.05132	-2.02626	-2.05711	-2.0545
rno-miR-200b-5p		-2.13929	-2.13224	-2.1331	-2.13549	-2.1365	-2.13361	-2.13479	-2.13492	-2.13374	-2.10761	-2.13197	-2.13118	-2.13592	-2.13313	-2.13573	-2.13146	-2.1079	-2.13438	-2.13483	-2.13373	-2.13368	-2.13155	-2.13553	-2.13604	-2.13705	-2.13119	-2.13384	-2.13387	-2.13208	-2.13119	-2.13613	-2.10907	-2.13074	-2.10787	-2.13602	-2.13364
rno-miR-200c-5p		-2.3737	-2.37124	-2.37154	-2.37238	-2.37273	-2.37172	-2.37213	-2.37218	-2.37176	-2.37143	-2.37114	-2.37087	-2.37253	-2.37155	-2.37246	-2.37097	-2.37153	-2.37199	-2.37215	-2.37176	-2.37174	-2.371	-2.37239	-2.37257	-2.37292	-2.37087	-2.363	-2.37181	-2.37118	-2.37087	-2.3726	-2.37194	-2.37072	-2.37151	-2.37256	-2.37173
rno-miR-201-5p		3.09666	2.96729	2.8807	3.03072	3.03654	2.9071	3.0157	3.01284	2.90469	2.9574	2.82466	3.16116	3.02078	3.01878	3.22374	2.94535	2.88132	3.05634	3.13609	3.38999	3.04001	2.90671	2.93661	2.82924	2.9946	2.9126	2.97089	2.90241	2.97029	3.05816	3.18552	2.8612	2.84252	3.02089	3.1886	3.07294
rno-miR-202-5p		-1.53302	-1.66493	-1.66617	-1.66963	-1.67108	-1.59424	-1.66861	-1.6688	-1.6671	-1.6657	-1.66453	-1.6634	-1.67025	-1.62988	-1.63364	-1.66379	-1.62979	-1.66801	-1.66867	-1.66707	-1.66701	-1.66393	-1.66968	-1.67041	-1.67187	-1.66341	-1.66724	-1.66728	-1.6647	-1.62708	-1.67055	-1.6678	-1.66276	-1.66606	-1.67039	-1.66695
rno-miR-203a-5p		0	0	0	0	0	0	0	0	0	0	0	0	0	0	0	0	0	0	0	0	0	0	0	0	0	0	0	0	0	0	0	0	0	0	0	0
rno-miR-203b-5p		0	0	0	0	0	0	0	0	0	0	0	0	0	0	0	0	0	0	0	0	0	0	0	0	0	0	0	0	0	0	0	0	0	0	0	0
rno-miR-204-5p		3.33641	3.03129	3.27926	3.09979	3.13613	3.14121	3.11534	3.11248	3.07254	3.22441	3.10749	3.04986	3.26371	3.27855	3.26895	3.08153	3.28015	3.12447	3.05054	3.13867	3.07378	3.15063	3.09893	3.08764	3.12294	3.19265	3.40497	3.1989	3.17396	3.08637	3.1155	3.19033	3.33707	3.28109	3.20527	3.10776
rno-miR-205		0.991963	0.916113	0.99974	0.942415	0.895481	1.03857	1.10929	0.945838	0.995494	0.913704	1.13615	0.920803	0.980432	0.956173	0.981801	1.05445	0.912361	1.07337	0.946356	1.03768	0.953057	0.919193	1.02349	1.01939	0.972326	0.966658	1.0368	0.951986	1.04995	0.966667	1.05757	0.949882	0.96899	1.12632	1.13461	0.953263
rno-miR-206-5p		0.276528	0.268339	0.219761	0.212318	0.332493	0.218231	0.258211	0.214155	0.217827	0.220728	0.314974	0.318591	0.253428	0.264923	0.494896	0.271284	0.219868	0.259923	0.258035	0.349681	0.26274	0.316903	0.2551	0.21054	0.207169	0.27225	0.30592	0.432735	0.268953	0.225243	0.294056	0.216319	0.22647	0.265323	0.294644	0.262884
rno-miR-208a-5p		0	0	0	0	0	0	0	0	0	0	0	0	0	0	0	0	0	0	0	0	0	0	0	0	0	0	0	0	0	0	0	0	0	0	0	0
rno-miR-208b-5p		0	0	0	0	0	0	0	0	0	0	0	0	0	0	0	0	0	0	0	0	0	0	0	0	0	0	0	0	0	0	0	0	0	0	0	0
rno-miR-20a-5p		14.4252	14.558	14.7192	14.6355	14.5958	14.6462	14.1774	14.4613	14.3729	14.5115	14.3738	14.3589	14.4202	14.4975	14.3537	14.3269	14.2441	14.3967	14.5868	14.271	14.6419	14.2875	14.4768	14.381	14.1399	14.3383	14.2057	14.2359	13.7097	13.7922	14.3009	14.4354	13.8772	14.2619	14.2096	14.465
rno-miR-20b-5p		4.82657	4.66398	4.8457	4.80662	4.69569	4.78691	4.56508	4.61907	4.72509	4.55584	4.73846	4.72715	4.77083	4.65054	4.62364	4.62703	4.61088	4.69852	4.76907	4.62705	4.85533	4.6004	4.70373	4.53609	4.47769	4.70472	4.47236	4.58014	4.35924	4.38633	4.5887	4.70456	4.3999	4.61233	4.47769	4.69044
rno-miR-21-5p		20.1246	19.9245	19.8475	19.7445	20.2541	20.2021	20.2099	20.2518	20.1516	20.0133	20.4332	20.4091	20.1094	20.0287	20.4212	20.1921	20.0431	20.0528	20.1642	20.2171	19.8358	20.2399	20.2681	20.2293	20.152	20.1166	20.047	20.2018	20.3351	20.549	20.209	19.8145	20.1109	20.2257	20.0904	20.1775
rno-miR-210-5p		3.33945	3.10535	3.45755	3.16349	3.40538	3.29976	3.1185	3.17716	3.17355	3.06034	3.03942	3.05313	3.42365	3.21937	3.03532	3.25785	3.123	3.06297	3.40589	3.26682	3.14286	3.08305	2.94115	3.09076	3.3638	3.29691	3.07376	3.13878	3.1772	2.93913	3.0886	2.96411	3.23991	3.18966	3.23648	3.00939
rno-miR-211-5p		7.3826	7.24025	7.32768	7.32632	7.36208	7.34678	7.29735	7.25087	7.50723	7.28875	7.31559	7.1953	7.24597	7.34143	7.43505	7.16575	7.20301	7.23387	7.40277	7.31459	7.34726	7.38628	7.18415	7.39958	7.51331	7.59793	7.45776	7.57653	7.55373	7.6885	7.27318	7.23222	7.37926	7.42244	7.2844	7.24126
rno-miR-212-5p		8.91882	9.17975	9.12188	9.09448	9.14269	8.96178	9.353	9.25963	9.25489	9.23472	9.20833	9.22911	9.41259	9.21259	9.31339	9.3656	9.39146	9.38398	9.1579	9.16685	9.16675	9.42294	9.13452	9.10826	9.34109	9.35089	9.52019	9.44542	9.76945	9.73007	9.33961	9.36098	9.66082	9.3413	9.39833	9.25718
rno-miR-214-5p		-2.37386	-2.37122	-2.37154	-2.37244	-2.37281	-2.37173	-2.37217	-2.37222	-2.37178	-2.36196	-2.37111	-2.37082	-2.3726	-2.37155	-2.37252	-2.37092	-2.37152	-2.37202	-2.37219	-2.37177	-2.37175	-2.37095	-2.37245	-2.37264	-2.37302	-2.37082	-2.37181	-2.37183	-2.37115	-2.37082	-2.37268	-2.37196	-2.37065	-2.37151	-2.37264	-2.37174
rno-miR-216a-5p		2.02559	1.913	1.9828	1.91483	2.07477	1.85839	1.92347	1.99593	1.93612	1.86659	1.95677	1.92399	1.87243	2.02082	1.87464	1.96254	1.94412	2.0036	2.03325	1.81667	2.05044	1.9202	1.83881	1.90805	1.74768	1.92387	1.93495	1.81539	1.83109	1.92389	2.0476	1.81209	1.97044	1.94456	1.90822	1.898
rno-miR-216b-5p		-0.692207	-0.719709	-0.721048	-0.595908	-0.642026	-0.676218	-0.723826	-0.67967	-0.67656	-0.674104	-0.672126	-0.718016	-0.725781	-0.585036	-0.725443	-0.718518	-0.720991	-0.723128	-0.723897	-0.722055	-0.721981	-0.718659	-0.68133	-0.725983	-0.644149	-0.718038	-0.676815	-0.722287	-0.71946	-0.718034	-0.726153	-0.722888	-0.621728	-0.720931	-0.725959	-0.587334
rno-miR-217-5p		3.75985	3.95356	3.92767	3.87954	3.98572	4.20197	3.97555	3.76642	3.93438	3.88245	3.93396	3.92791	4.02828	4.0558	4.05712	3.9772	3.9817	3.91458	4.0215	3.88203	4.08525	3.76645	3.92704	3.93389	3.96645	3.89813	4.03173	3.95615	3.9306	3.83774	4.0207	3.84025	3.96964	3.81857	3.86285	3.93742
rno-miR-218a-5p		13.056	12.5924	12.7328	12.6188	12.8329	12.8587	12.9614	12.9292	12.9429	12.6613	13.0445	13.0151	12.8328	12.7813	13.2079	12.7926	12.7625	12.8557	12.7957	12.9456	12.6567	12.9796	12.9999	12.9442	12.9015	12.8181	12.7667	12.9125	13.1129	13.1831	12.9326	12.625	12.9906	12.9568	12.8605	12.8774
rno-miR-219a-5p		5.07043	4.42072	4.59704	4.60083	4.71343	4.87865	4.31254	4.78481	4.6535	4.67264	4.57371	4.50627	4.60142	4.67852	4.68061	4.59253	4.41769	4.64692	4.8384	4.61408	4.48838	4.4936	4.86831	4.73431	4.55473	4.40334	4.31921	4.4593	4.21233	4.50595	4.57445	4.55326	4.57078	4.70268	4.44403	4.51175
rno-miR-219b		4.93406	4.75136	4.83515	4.73325	4.77418	4.65626	4.72652	4.72113	4.78913	4.60101	4.78325	4.87704	4.73243	4.51964	4.68751	4.78258	4.56794	4.66681	4.6681	4.7709	4.98453	4.54927	4.69574	4.72752	4.78158	4.68153	4.84008	4.76499	4.57948	4.58616	4.7234	4.74981	4.99459	4.76074	4.7789	4.91916
rno-miR-22-5p		11.1972	10.9261	10.978	10.9203	10.9613	10.9934	11.0642	11.0044	11.0381	11.0934	11.0935	11.1214	11.008	11.0262	11.4409	11.0436	11.0581	11.0059	10.9387	11.1313	10.976	11.1828	10.9442	10.9271	11.1936	11.2211	11.0339	11.0968	11.3179	11.3658	11.1716	10.8495	11.2404	11.1854	11.0714	11.0178
rno-miR-221-5p		12.111	12.4549	12.3705	12.3275	12.3904	12.4007	12.7692	12.5903	12.5288	12.6201	12.5703	12.6667	12.546	12.3945	12.3843	12.668	12.5299	12.5279	12.6954	12.6894	12.6299	12.7954	12.5888	12.6222	12.8007	12.7589	12.7826	12.7043	12.7714	12.7974	12.6748	12.663	12.8484	12.686	12.7951	12.7947
rno-miR-222-5p		8.0927	7.8025	7.75749	7.923	8.05009	7.85463	8.04812	8.12697	8.04493	8.06539	8.43177	8.19136	8.14191	7.93416	8.85081	8.12398	8.071	8.0986	8.21324	8.28931	7.85435	8.39761	8.44768	8.49936	8.22935	8.39341	8.1509	8.38701	8.35896	8.32799	8.7333	7.94683	8.44411	8.86401	8.28462	8.40936
rno-miR-223-5p		-1.8718	-1.89475	-1.89583	-1.89886	-1.90014	-1.89647	-1.89797	-1.89814	-1.89664	-1.89542	-1.89439	-1.86153	-1.89941	-1.89587	-1.89916	-1.89375	-1.89578	-1.89745	-1.89803	-1.89662	-1.89656	-1.89387	-1.86704	-1.86768	-1.90083	-1.89341	-1.89677	-1.8968	-1.89454	-1.89341	-1.8678	-1.89726	-1.86097	-1.89574	-1.86766	-1.89652
rno-miR-224-5p		0.66278	0.828391	0.779292	0.722823	0.757923	0.861057	0.851444	0.725895	0.818074	0.8248	0.785915	0.790349	0.802189	0.735158	0.721537	0.833611	0.690723	0.685267	0.810248	0.775528	0.688193	0.788279	0.722615	0.719853	0.754304	0.744534	0.774831	0.774664	0.740312	0.698072	0.760332	0.685879	0.746616	0.779731	0.801432	0.776024
rno-miR-23a-5p		6.91648	7.09731	6.95727	6.98914	6.64665	6.6551	6.93333	6.73683	6.99199	7.04602	6.72974	6.75643	6.936	6.92961	6.89872	7.26315	6.92692	7.1268	6.82126	6.85412	7.08166	6.94887	6.48649	6.76287	6.94281	6.99904	6.75672	6.8524	7.03897	6.79874	7.05791	7.0523	7.45626	7.02422	6.82962	6.69273
rno-miR-23b-5p		9.29449	9.55774	9.40673	9.45071	9.35939	9.20285	9.46489	9.34997	9.42051	9.44623	9.24965	9.11079	9.2753	9.13499	8.82882	9.32647	9.50287	9.39551	9.00981	8.90188	9.28115	9.36295	9.01843	9.12226	9.37081	9.31779	9.60303	9.45802	9.55176	9.44214	9.7565	9.94604	9.90649	9.69798	9.56495	9.27497
rno-miR-24-1-5p		6.81751	6.62255	6.67229	6.4979	6.87985	6.71784	6.64858	6.61242	6.65069	6.59282	6.94263	6.68259	6.6503	6.59817	7.16139	6.91198	6.69759	6.57601	6.79205	6.69641	6.63891	6.78634	6.78595	6.66932	6.81992	6.56114	6.66011	6.71696	6.91528	7.17278	6.81777	6.52829	6.78521	6.77402	6.74407	6.69384
rno-miR-24-2-5p		12.4566	12.1677	12.2581	12.1881	12.3888	12.3564	12.4932	12.3798	12.3892	12.2768	12.5669	12.5489	12.3247	12.2568	12.683	12.3839	12.2628	12.2532	12.3274	12.4798	12.2883	12.6829	12.4828	12.3774	12.4556	12.3279	12.2571	12.3951	12.7586	12.7988	12.4752	12.1348	12.4438	12.4274	12.3403	12.3885
rno-miR-25-5p		7.80834	7.75589	7.82328	7.89629	7.70287	7.77942	7.80156	7.66645	7.81579	8.42131	7.55291	7.83594	7.60472	7.86624	7.57796	8.0724	7.78281	7.77166	8.00976	7.95416	8.01379	7.82963	7.73028	7.90112	7.94907	7.89031	7.93687	7.833	7.93067	8.03728	7.59559	7.82367	7.8856	7.68556	7.94389	7.85809
rno-miR-26a-5p		17.2737	17.327	17.2838	17.2263	17.2363	17.2062	17.3666	17.3143	17.3495	17.2736	17.33	17.2952	17.271	17.2438	17.373	17.257	17.3947	17.3894	17.124	17.2572	17.2678	17.3924	17.2823	17.2295	17.3696	17.2199	17.3798	17.3683	17.3734	17.4671	17.4014	17.2308	17.5587	17.4239	17.4158	17.2804
rno-miR-26b-5p		14.3475	14.2511	14.2847	14.1604	14.1879	14.2345	14.2183	14.1309	14.0986	14.1787	14.1545	14.1403	14.1598	14.221	14.3978	14.1221	14.2433	14.2665	14.1706	14.1864	14.2857	14.2062	14.2189	14.1776	14.1588	14.1209	14.1571	14.1619	14.0234	14.1778	14.2946	14.1661	14.3263	14.2826	14.2429	14.1787
rno-miR-27a-5p		11.8974	12.1879	12.1503	12.1023	12.1788	12.1622	12.3418	12.2395	12.2219	12.1924	12.2487	12.3336	12.096	11.9951	12.0616	12.1375	12.2383	12.0591	12.214	12.0565	11.8979	12.449	12.3498	12.3114	12.2515	12.0978	12.1457	12.1844	12.3455	12.2938	12.348	12.2463	12.5213	12.4597	12.4524	12.4153
rno-miR-27b-5p		9.87305	10.2065	10.1848	9.9903	10.1215	10.0941	10.0911	10.0094	10.0679	10.0009	9.97594	10.0422	10.2159	10.1639	10.17	10.3037	10.2315	10.2336	10.1205	10.182	10.1541	10.3188	10.1635	10.1248	10.0937	10.0122	10.153	10.1243	10.1769	10.06	10.2672	10.1877	10.4195	10.3046	10.333	10.1411
rno-miR-28-5p		11.4313	11.3477	11.4657	11.4256	11.3712	11.3715	11.1641	11.2887	11.318	11.5458	11.3183	11.2837	11.373	11.3898	11.6211	11.3019	11.2904	11.3843	11.3347	11.3112	11.2751	11.1659	11.2537	11.1657	11.2899	11.2609	11.1087	11.0755	10.9763	11.1792	11.3874	11.2469	11.552	11.3997	11.3061	11.3085
rno-miR-290		0	0	0	0	0	0	0	0	0	0	0	0	0	0	0	0	0	0	0	0	0	0	0	0	0	0	0	0	0	0	0	0	0	0	0	0
rno-miR-291a-5p		0	0	0	0	0	0	0	0	0	0	0	0	0	0	0	0	0	0	0	0	0	0	0	0	0	0	0	0	0	0	0	0	0	0	0	0
rno-miR-292-5p		-1.74748	-1.73714	-1.7384	-1.70498	-1.74339	-1.70221	-1.74088	-1.74107	-1.70241	-1.73792	-1.66287	-1.73558	-1.74254	-1.73844	-1.74226	-1.73599	-1.73835	-1.70334	-1.70401	-1.73932	-1.73925	-1.73612	-1.74197	-1.74271	-1.74419	-1.7356	-1.73949	-1.73953	-1.69997	-1.7356	-1.74285	-1.70313	-1.73494	-1.73829	-1.74269	-1.7392
rno-miR-293-5p		-2.03418	-2.05285	-2.05373	-2.0562	-2.05724	-2.05426	-2.05547	-2.05561	-2.05439	-2.05339	-2.05256	-2.05175	-2.03071	-2.05376	-2.05644	-2.05204	-2.02776	-2.05505	-2.05552	-2.05438	-2.0284	-2.05213	-2.05624	-2.05676	-2.0578	-2.05176	-2.05449	-2.05452	-2.05268	-2.05176	-2.05686	-2.0549	-2.0513	-2.05366	-2.03081	-2.05429
rno-miR-294		0	0	0	0	0	0	0	0	0	0	0	0	0	0	0	0	0	0	0	0	0	0	0	0	0	0	0	0	0	0	0	0	0	0	0	0
rno-miR-295-5p		0	0	0	0	0	0	0	0	0	0	0	0	0	0	0	0	0	0	0	0	0	0	0	0	0	0	0	0	0	0	0	0	0	0	0	0
rno-miR-296-5p		10.1426	10.1821	10.0923	10.2211	10.1633	10.124	10.357	10.2178	10.1933	10.2484	10.2555	10.195	10.1826	10.1993	10.0439	10.0682	10.2014	10.2096	9.92752	10.1016	10.2552	9.80538	10.0253	10.2286	10.3803	10.3169	10.2524	10.1637	10.1581	9.90249	10.1053	10.2196	10.1996	10.372	10.2978	10.0908
rno-miR-297		0	0	0	0	0	0	0	0	0	0	0	0	0	0	0	0	0	0	0	0	0	0	0	0	0	0	0	0	0	0	0	0	0	0	0	0
rno-miR-298-5p		12.6463	12.9334	13.0153	12.9606	12.7825	12.7374	12.7245	12.7704	12.7419	12.881	12.7174	12.6736	12.841	12.8101	12.7169	12.9041	12.7283	12.743	12.6447	12.598	12.8285	12.8216	12.611	12.6127	12.7631	12.8753	12.8028	12.7814	12.6434	12.686	12.7546	12.8545	12.7234	12.733	12.6869	12.789
rno-miR-299a-3p		0.257931	0.249468	0.201019	0.236552	0.273327	0.28817	0.282258	0.281596	0.19912	0.247461	0.296003	0.253372	0.192334	0.200936	0.277407	0.298346	0.201125	0.28436	0.195785	0.243756	0.243936	0.252032	0.278443	0.234253	0.310126	0.206403	0.330002	0.198743	0.29547	0.253339	0.191653	0.197639	0.254939	0.246488	0.316652	0.287998
rno-miR-299a-5p		0	0	0	0	0	0	0	0	0	0	0	0	0	0	0	0	0	0	0	0	0	0	0	0	0	0	0	0	0	0	0	0	0	0	0	0
rno-miR-299b-5p		0	0	0	0	0	0	0	0	0	0	0	0	0	0	0	0	0	0	0	0	0	0	0	0	0	0	0	0	0	0	0	0	0	0	0	0
rno-miR-29a-5p		7.48838	7.14792	7.14675	7.21044	7.28527	7.43585	7.33317	7.28377	7.18349	7.1167	7.496	7.38039	7.1552	7.27015	7.32582	7.04209	7.19028	7.28943	7.4538	7.2493	7.23089	7.07317	7.61793	7.49161	7.36388	7.28606	7.31817	7.29672	7.33514	7.32809	7.34139	7.20775	6.95538	7.40849	7.37248	7.32064
rno-miR-29b-1-5p		-1.19685	-1.14212	-1.14362	-1.10492	-1.1931	-1.18851	-1.19057	-1.1468	-1.18874	-1.18705	-1.18563	-1.18426	-1.19236	-1.14367	-1.14852	-1.18474	-1.18755	-1.18985	-1.19065	-1.18871	-1.10063	-1.14091	-1.14807	-1.10672	-1.19381	-1.18428	-1.14491	-1.14496	-1.14184	-1.18428	-1.19263	-1.1896	-1.18349	-1.18749	-1.19249	-1.18857
rno-miR-29b-5p		6.213	6.49284	6.43327	6.35379	6.16172	6.19772	6.07432	6.16299	6.11001	6.2926	6.06862	6.18058	6.32827	6.20444	6.11835	6.13093	6.30422	6.38958	6.29833	6.32882	6.45478	6.02748	6.12926	6.2288	6.17119	6.2586	6.33079	6.0174	6.03843	6.04548	6.04122	6.42159	6.0938	6.13775	6.38726	6.14608
rno-miR-29c-5p		5.05402	5.03577	5.03707	5.00247	5.0051	4.99733	5.04986	5.07637	4.97345	5.05098	5.00821	5.13786	4.90042	5.12406	5.30685	5.16303	5.07463	5.23899	5.40381	5.22565	5.19687	5.2641	5.47252	5.37619	5.06825	5.09911	4.98761	5.07417	4.943	5.15622	5.22167	5.17093	4.97384	5.09395	5.20036	5.21415
rno-miR-300-5p		0	0	0	0	0	0	0	0	0	0	0	0	0	0	0	0	0	0	0	0	0	0	0	0	0	0	0	0	0	0	0	0	0	0	0	0
rno-miR-301a-5p		9.72232	9.37015	9.37097	9.32337	9.69147	9.59303	9.55246	9.57451	9.6068	9.42496	9.84819	9.69849	9.4648	9.39159	9.95142	9.45267	9.41928	9.35886	9.4298	9.5398	9.16657	9.63454	9.54651	9.5148	9.31371	9.34123	9.33215	9.45496	9.75235	9.78949	9.61934	9.16109	9.51867	9.60974	9.40674	9.41789
rno-miR-301b-5p		-1.51049	-1.49969	-1.46061	-1.46445	-1.50653	-1.50188	-1.42287	-1.50399	-1.5021	-1.50054	-1.49924	-1.45752	-1.5056	-1.46065	-1.50529	-1.49842	-1.50101	-1.46266	-1.50385	-1.50207	-1.502	-1.45811	-1.50497	-1.42487	-1.50741	-1.498	-1.50225	-1.46184	-1.49943	-1.49799	-1.50594	-1.46242	-1.49727	-1.50094	-1.50577	-1.50194
rno-miR-3064-5p		4.23299	4.41666	4.3853	4.4002	4.34096	4.49538	4.4076	4.20607	4.40579	4.20217	4.25376	4.13994	4.36347	4.42899	4.26737	4.42152	4.40919	4.2939	4.57912	4.33986	4.51288	4.24043	4.27455	4.14556	4.44858	4.30488	4.40207	4.33474	4.32634	4.16836	4.20961	4.40848	4.3458	4.31815	4.37924	4.4733
rno-miR-3065-5p		5.9555	5.85841	5.98913	6.10125	5.91558	5.9626	6.07589	6.08761	6.14398	6.04046	6.12843	6.04133	5.99471	5.97612	6.08792	5.98938	6.05809	5.85391	6.08306	5.96779	6.35194	5.86446	6.18498	6.25768	6.34947	6.21479	6.18585	6.17498	6.06587	6.04084	5.99265	6.10694	6.17253	6.00444	6.14824	6.07954
rno-miR-3068-5p		7.95007	7.74786	7.81049	7.73051	7.95974	7.88893	7.9209	7.90619	7.84483	7.95724	7.88654	7.91679	7.84427	7.77699	8.0401	7.8189	7.83981	7.99709	7.77194	7.94255	7.80076	7.90522	7.94405	8.00116	7.84783	7.81772	7.76011	7.90995	8.17605	7.97203	7.87556	7.74715	7.90736	7.96826	7.92587	8.00901
rno-miR-3075		4.73925	4.52653	4.47287	4.64608	4.51252	4.56515	4.24951	4.40868	4.42731	4.74159	4.55977	4.5156	4.60996	4.76514	4.689	4.66952	4.45075	4.57689	4.69222	4.62285	4.45246	4.68777	4.8141	4.54985	4.88912	4.61133	4.61829	4.42297	4.66696	4.72369	4.60118	4.64217	4.53064	4.76952	4.56911	4.74308
rno-miR-3084a-5p		1.64313	1.6693	1.90295	1.75853	1.63319	1.78013	1.7279	1.94849	1.65709	1.7072	1.7144	1.80641	1.63834	1.74507	1.75575	1.76155	1.78618	1.8478	1.688	1.69846	1.73946	1.71804	1.83219	1.89574	1.77594	1.72114	1.73781	1.73753	1.79688	1.76409	1.75097	1.73376	1.85292	1.7049	1.7147	1.73983
rno-miR-3084b-5p		2.36379	2.37278	2.50825	2.36243	2.31206	2.31596	2.3371	2.40671	2.38923	2.47784	2.41537	2.34678	2.3902	2.28311	2.32345	2.38338	2.39933	2.45086	2.37264	2.49719	2.46268	2.30163	2.46453	2.42205	2.33796	2.30573	2.38775	2.35028	2.33558	2.42646	2.51781	2.45333	2.43276	2.50955	2.35414	2.53337
rno-miR-3084c-5p		1.43913	1.42887	1.50493	1.44182	1.39373	1.41806	1.40834	1.44723	1.41699	1.50814	1.47384	1.43696	1.43771	1.37948	1.4004	1.4349	1.46422	1.4921	1.44805	1.4987	1.49915	1.39026	1.48012	1.43661	1.38895	1.39262	1.45722	1.41597	1.3867	1.43689	1.5111	1.49358	1.48418	1.50566	1.39787	1.49952
rno-miR-30a-5p		14.9224	15.1555	15.1025	15.0503	15.1854	15.2908	15.0569	15.0562	14.9796	15.1123	15.0288	15.121	15.1739	15.2215	15.0759	15.215	15.0911	15.1213	15.2275	15.1213	15.1136	15.0664	15.1154	15.1607	15.0514	14.9788	15.0598	14.9748	15.0316	15.1129	14.9955	15.006	14.8809	15.0156	15.0952	15.1705
rno-miR-30b-5p		13.0017	12.2327	12.5212	12.4584	12.7142	12.8098	12.4046	12.5732	12.4821	12.372	12.6549	12.6688	12.5199	12.6297	12.8173	12.3952	12.5465	12.6351	12.6965	12.7005	12.5879	12.3967	12.8956	12.8754	12.4959	12.3877	12.3468	12.4416	12.1902	12.3271	12.6413	12.4903	12.3356	12.5394	12.65	12.6123
rno-miR-30c-5p		15.2895	14.7311	15.169	15.0786	15.2369	15.1715	15.1506	15.2166	15.1726	15.1335	15.2346	15.153	15.2155	15.138	15.422	15.1144	15.1943	15.2489	15.1166	15.1595	15.1455	15.2123	15.2238	15.1621	15.2246	15.1291	14.988	15.135	15.0624	15.102	15.3916	15.1316	15.4691	15.3153	15.2486	15.1751
rno-miR-30d-5p		16.3245	16.6345	16.5827	16.5349	16.5735	16.6097	16.6337	16.5391	16.5237	16.585	16.5276	16.5955	16.6173	16.588	16.4964	16.6875	16.5805	16.5661	16.5983	16.5773	16.603	16.6425	16.4959	16.5458	16.6343	16.5417	16.6575	16.5513	16.4736	16.6894	16.5065	16.4962	16.5619	16.5119	16.5949	16.5858
rno-miR-30e-5p		14.8569	14.7739	14.6908	14.6772	14.8657	14.8694	14.6587	14.7241	14.6191	14.8014	14.7746	14.793	14.7229	14.7338	14.7684	14.7048	14.7043	14.7926	14.7326	14.6368	14.7192	14.6764	14.8474	14.7988	14.6864	14.572	14.6361	14.6605	14.7599	14.9304	14.7634	14.5958	14.558	14.7117	14.6554	14.7284
rno-miR-31a-5p		16.2166	16.076	16.2285	16.1656	16.1016	16.2106	15.921	16.0676	15.9354	16.1454	16.072	16.0479	16.1175	16.1857	16.3389	16.0011	16.0276	16.1329	16.1977	16.1022	16.2807	15.9756	16.1015	16.0401	16.1338	16.1452	15.9242	15.9588	15.8533	15.819	16.1125	16.0984	15.87	16.0882	16.0612	16.158
rno-miR-32-5p		7.8785	6.6687	6.74857	6.72174	7.28014	7.34433	7.11446	7.34497	7.21105	6.79899	7.69865	7.68821	7.08676	7.00629	8.03011	7.05588	6.93471	6.91451	7.10654	7.57805	6.77411	7.12606	7.43749	7.31823	7.13989	7.13405	6.95842	7.0868	7.14598	7.59636	7.38999	6.88249	7.16784	7.16692	6.96972	7.18498
rno-miR-320-5p		0.885832	0.889729	0.840746	0.871687	0.906039	0.968044	0.917788	0.832347	0.924718	0.974176	0.979942	0.849023	0.827507	0.840618	0.911403	0.893806	0.929072	0.834915	0.875504	0.967174	0.881992	0.938447	0.829415	1.13901	1.01713	0.848977	0.966318	0.966114	0.979131	1.07268	0.867911	0.92151	0.943252	0.929312	0.949447	0.925352
rno-miR-322-5p		9.87361	9.45428	9.51155	9.41975	9.7781	9.88454	9.22995	9.48405	9.36097	9.35593	9.6032	9.62751	9.54279	9.58813	9.86302	9.39158	9.41833	9.5594	9.65772	9.51923	9.47453	9.33377	9.70665	9.63473	9.30522	9.30811	9.22944	9.34722	9.30721	9.35746	9.49908	9.42744	9.16691	9.33482	9.38082	9.52365
rno-miR-323-5p		0	0	0	0	0	0	0	0	0	0	0	0	0	0	0	0	0	0	0	0	0	0	0	0	0	0	0	0	0	0	0	0	0	0	0	0
rno-miR-324-5p		7.4923	7.64208	7.58735	7.64347	7.54324	7.75329	7.54688	7.4979	7.44698	7.49225	7.53242	7.51361	7.46755	7.64102	7.49933	7.41326	7.59401	7.56928	7.94828	7.88167	7.89435	7.68671	7.92978	7.85147	7.50846	7.46899	7.49635	7.48562	7.32926	7.36343	7.28372	7.63002	7.21565	7.51488	7.63959	7.46716
rno-miR-325-5p		12.2883	12.4273	12.4748	12.3708	12.4087	12.3422	12.4495	12.4945	12.5756	12.3949	12.4889	12.4914	12.4585	12.4244	12.4457	12.4708	12.5359	12.499	12.3269	12.4509	12.4014	12.5992	12.4766	12.4496	12.475	12.4047	12.5195	12.4768	12.6151	12.5617	12.5146	12.4079	12.6502	12.57	12.5274	12.4153
rno-miR-326-5p		-1.09142	-1.12044	-1.12196	-0.996763	-1.08449	-1.12286	-1.12496	-1.12519	-1.1231	-0.987667	-1.07538	-1.11856	-1.12651	-1.12201	-1.12625	-1.11905	-1.07732	-1.07965	-1.12503	-1.0785	-1.12299	-1.07464	-1.12599	-1.08339	-1.12803	-1.11858	-1.0787	-1.12332	-1.12015	-1.11858	-1.12679	-1.12396	-1.11778	-1.07726	-1.08336	-1.12292
rno-miR-327		0	0	0	0	0	0	0	0	0	0	0	0	0	0	0	0	0	0	0	0	0	0	0	0	0	0	0	0	0	0	0	0	0	0	0	0
rno-miR-328a-5p		-2.21766	-2.21164	-2.21237	-2.21442	-2.21528	-2.2128	-2.21382	-2.21393	-2.21292	-2.21209	-2.2114	-2.1892	-2.21478	-2.21239	-2.21462	-2.21096	-2.21234	-2.21346	-2.21385	-2.2129	-2.21287	-2.21104	-2.21445	-2.21488	-2.21575	-2.21074	-2.213	-2.1915	-2.2115	-2.21074	-2.21497	-2.21334	-2.21035	-2.21231	-2.21487	-2.19131
rno-miR-329-5p		-2.29505	-2.29128	-2.29174	-2.29302	-2.28009	-2.29201	-2.29265	-2.29271	-2.29208	-2.29157	-2.29113	-2.29071	-2.29325	-2.29176	-2.29315	-2.29086	-2.29172	-2.29242	-2.29267	-2.29207	-2.29205	-2.29091	-2.27958	-2.29331	-2.29385	-2.29072	-2.29214	-2.29215	-2.29119	-2.29072	-2.29336	-2.29235	-2.29048	-2.2917	-2.29331	-2.29203
rno-miR-33-5p		5.82353	5.13711	4.9039	5.16492	5.50172	5.51137	5.01362	5.37821	5.29184	5.44338	5.87686	5.52267	5.20453	5.2234	5.88224	5.24475	5.06559	5.16781	5.32772	5.30792	5.02185	5.25867	5.39948	5.22764	5.22051	5.32772	5.12391	5.08756	5.44787	5.73107	5.45341	5.10714	5.19969	5.27761	5.21414	5.1837
rno-miR-330-5p		8.40756	8.50772	8.5085	8.49988	8.40461	8.36876	8.59706	8.51334	8.62625	8.63455	8.58178	8.49945	8.40243	8.44686	8.38436	8.34978	8.51089	8.41966	8.37313	8.40028	8.48918	8.644	8.42591	8.40565	8.55047	8.52662	8.5645	8.52059	8.75513	8.74326	8.51033	8.28588	8.6	8.58379	8.38503	8.45066
rno-miR-331-5p		6.578	6.65625	6.56568	6.7291	6.54761	6.43349	6.57754	6.7887	6.81845	6.79802	6.7821	6.71841	6.49766	6.53883	6.40989	6.54266	6.40732	6.50154	6.52269	6.47979	6.58108	6.47915	6.36366	6.56804	6.68106	6.70097	6.84383	6.90845	7.06438	6.70107	6.79357	6.58018	6.82551	6.80319	6.54147	6.53479
rno-miR-335		9.59075	9.46888	9.58709	9.46706	9.53652	9.65189	9.18996	9.28829	9.25763	9.6057	9.27848	9.21957	9.54607	9.64691	9.72689	9.52615	9.30273	9.48106	9.54593	9.30135	9.58337	9.33688	9.29979	9.30028	9.2713	9.37848	9.17918	9.20948	8.34376	9.2079	9.45024	9.48771	9.07409	9.21343	9.30354	9.56754
rno-miR-336-5p		3.50098	3.15532	3.23872	3.09121	3.35685	3.22743	3.43271	3.28829	3.2561	3.24593	3.1251	3.38031	3.29126	3.06863	3.26786	3.46786	3.42476	3.24135	3.40423	3.40682	3.1936	3.23849	3.18405	3.26006	3.2887	3.17529	3.09041	3.43142	3.22745	3.44382	3.36732	3.2754	3.21971	3.07044	3.31636	3.22665
rno-miR-337-5p		0	0	0	0	0	0	0	0	0	0	0	0	0	0	0	0	0	0	0	0	0	0	0	0	0	0	0	0	0	0	0	0	0	0	0	0
rno-miR-338-5p		5.22275	5.38335	5.51866	5.44874	5.39733	5.25636	5.54635	5.31726	5.32876	5.38973	5.11129	5.3134	5.46314	5.40306	5.27879	5.46821	5.57407	5.48042	5.2325	5.35961	5.40569	5.38295	5.18563	5.29174	5.34546	5.39949	5.50779	5.39659	5.45355	5.2583	5.47577	5.3646	5.36844	5.39294	5.46978	5.33334
rno-miR-339-5p		10.2915	9.98189	10.3337	10.3198	10.2923	10.2981	10.2788	10.2135	10.2868	10.1527	10.2744	10.2336	10.2682	10.2944	10.2916	10.1409	10.2822	10.1997	10.2929	10.2537	10.236	10.1752	10.3401	10.2436	10.255	10.1821	10.1415	10.1365	10.0558	9.97127	10.1315	10.2685	10.2423	10.2694	10.2307	10.2593
rno-miR-340-5p		12.6719	12.5397	12.5141	12.3484	12.7946	12.7331	12.5514	12.61	12.5669	12.4882	12.6802	12.7129	12.6449	12.5974	12.8149	12.6704	12.4697	12.5087	12.6263	12.5997	12.5354	12.6275	12.685	12.653	12.4314	12.3601	12.4049	12.5061	12.0279	12.5784	12.6141	12.3444	12.3008	12.5184	12.5251	12.6632
rno-miR-342-5p		6.99084	7.43477	7.2746	7.2438	7.11172	6.9624	7.30664	7.22926	7.28953	7.03087	7.02325	7.06905	7.13317	6.89963	6.94454	7.32446	7.23439	7.16357	6.96122	7.10993	7.08347	7.42029	6.90257	7.09194	7.13268	7.41751	7.3312	7.31053	7.33395	7.28932	7.34487	7.25842	7.47293	7.12284	7.17854	7.03719
rno-miR-344a-5p		-2.37347	-2.37128	-2.37155	-2.37229	-2.3726	-2.3717	-2.37207	-2.37211	-2.37174	-2.37144	-2.37119	-2.37095	-2.37242	-2.37155	-2.37236	-2.37103	-2.37153	-2.37194	-2.37208	-2.37174	-2.37173	-2.37106	-2.36447	-2.37246	-2.37277	-2.37095	-2.37178	-2.37178	-2.37123	-2.37095	-2.37249	-2.3719	-2.37081	-2.37152	-2.37246	-2.37171
rno-miR-344b-5p		-2.21721	-2.21161	-2.19228	-2.2142	-2.215	-2.2127	-2.21364	-2.21374	-2.2128	-2.21203	-2.21139	-2.21077	-2.19452	-2.21232	-2.21439	-2.21099	-2.21226	-2.21331	-2.21367	-2.21279	-2.21275	-2.21106	-2.21423	-2.21463	-2.21543	-2.21078	-2.19287	-2.2129	-2.21148	-2.21077	-2.21471	-2.21319	-2.21042	-2.21223	-2.21462	-2.21273
rno-miR-344g		0	0	0	0	0	0	0	0	0	0	0	0	0	0	0	0	0	0	0	0	0	0	0	0	0	0	0	0	0	0	0	0	0	0	0	0
rno-miR-345-5p		7.64983	7.57903	7.38408	7.48652	7.43813	7.68608	7.43567	7.2791	7.4703	7.46466	7.44313	7.58473	7.20971	7.53617	7.27878	7.28848	7.306	7.46172	7.81154	7.66315	7.72218	7.57105	7.94878	7.8848	7.45194	7.51238	7.50868	7.49378	7.53738	7.65148	7.33085	7.46639	7.10382	7.28013	7.54278	7.4534
rno-miR-346		-1.71142	-1.70154	-1.73805	-1.7414	-1.74282	-1.73876	-1.74042	-1.7406	-1.73895	-1.70229	-1.73645	-1.73535	-1.74201	-1.73809	-1.74174	-1.73574	-1.73799	-1.73984	-1.74048	-1.73892	-1.73886	-1.73587	-1.67086	-1.74217	-1.67298	-1.70007	-1.73908	-1.73912	-1.73662	-1.73537	-1.7423	-1.73963	-1.73474	-1.73794	-1.70685	-1.73881
rno-miR-34a-5p		8.24664	8.26367	8.22224	8.31605	8.24851	8.29955	8.41651	8.35023	8.13289	8.32594	8.12616	8.40802	8.19904	8.29127	7.92736	8.17278	8.20087	8.20617	8.24635	8.03213	8.2948	7.9859	8.3786	8.35248	8.10888	8.30862	8.29714	8.17222	8.44447	8.46038	8.09211	8.25027	7.86493	8.06251	8.18758	8.16025
rno-miR-34b-5p		11.0857	11.3464	11.0319	11.0973	11.2921	11.3341	10.9497	11.0879	10.7716	11.2481	11.0893	11.1465	10.955	10.9692	10.9656	10.9172	10.839	10.8927	11.1985	10.9627	11.1281	10.8768	11.1281	11.1234	10.8061	11.027	11.0319	11.0213	10.8411	11.1367	10.8563	10.753	10.5549	10.7399	10.7888	11.0632
rno-miR-34c-5p		13.45	13.6407	13.578	13.5988	13.8004	13.7915	13.4975	13.6432	13.3764	13.6402	13.6248	13.6567	13.521	13.5286	13.4634	13.5637	13.3788	13.4304	13.7006	13.5272	13.5192	13.5563	13.654	13.6233	13.282	13.4908	13.4397	13.4949	13.5113	13.5206	13.3618	13.3742	13.2159	13.3633	13.3037	13.6143
rno-miR-351-5p		13.3796	13.7383	13.6715	13.7038	13.553	13.53	13.617	13.5522	13.5554	13.6792	13.4902	13.4554	13.554	13.5064	13.3062	13.6206	13.6182	13.5643	13.4778	13.4339	13.6094	13.6034	13.4198	13.4565	13.5589	13.5228	13.6556	13.5478	13.6005	13.4383	13.5064	13.6288	13.6292	13.5643	13.5363	13.453
rno-miR-3543		0	0	0	0	0	0	0	0	0	0	0	0	0	0	0	0	0	0	0	0	0	0	0	0	0	0	0	0	0	0	0	0	0	0	0	0
rno-miR-3551-5p		-2.06039	-2.05291	-2.05382	-2.05636	-2.05743	-2.05436	-2.02887	-2.05575	-2.0545	-2.05347	-2.05261	-2.05178	-2.05682	-2.05385	-2.05661	-2.05207	-2.05378	-2.05517	-2.05566	-2.05448	-2.05443	-2.05217	-2.00292	-2.05694	-2.05801	-2.05179	-2.0546	-2.05463	-2.05273	-2.05179	-2.05704	-2.02828	-2.05131	-2.05374	-2.05693	-2.02765
rno-miR-3552		0	0	0	0	0	0	0	0	0	0	0	0	0	0	0	0	0	0	0	0	0	0	0	0	0	0	0	0	0	0	0	0	0	0	0	0
rno-miR-3556a		0	0	0	0	0	0	0	0	0	0	0	0	0	0	0	0	0	0	0	0	0	0	0	0	0	0	0	0	0	0	0	0	0	0	0	0
rno-miR-3556b		0	0	0	0	0	0	0	0	0	0	0	0	0	0	0	0	0	0	0	0	0	0	0	0	0	0	0	0	0	0	0	0	0	0	0	0
rno-miR-3557-5p		0	0	0	0	0	0	0	0	0	0	0	0	0	0	0	0	0	0	0	0	0	0	0	0	0	0	0	0	0	0	0	0	0	0	0	0
rno-miR-3558-5p		4.46961	4.38785	4.44542	4.0865	4.35211	4.40424	4.29475	4.17683	4.35549	4.29773	4.35008	4.19404	4.39449	4.13486	4.12646	4.15799	4.31144	4.09656	4.65745	4.35609	4.28969	4.31478	4.42957	4.31113	4.19139	4.40183	4.30697	4.51761	4.37008	4.32692	4.15862	4.29288	4.31591	4.16416	4.16239	4.17014
rno-miR-3559-5p		10.1708	10.0351	9.9955	9.90149	10.4059	10.4942	9.82968	10.1398	9.9491	10.1455	10.3189	10.2149	10.2612	10.3273	10.8121	10.5063	9.98292	10.0782	10.3118	10.1406	9.91263	10.2503	10.1421	10.0798	9.92092	10.0648	9.78106	9.92029	9.89564	10.0967	10.2301	9.886	9.9657	10.0662	9.95418	10.3251
rno-miR-3560		0	0	0	0	0	0	0	0	0	0	0	0	0	0	0	0	0	0	0	0	0	0	0	0	0	0	0	0	0	0	0	0	0	0	0	0
rno-miR-3561-5p		-0.976558	-1.04474	-0.9103	-1.05006	-1.05149	-1.0472	-1.0491	-1.04927	-1.04744	-1.04569	-1.04424	-0.997477	-1.05066	-0.95564	-1.05039	-0.997972	-1.04622	-1.00348	-1.00454	-1.00206	-1.04733	-0.998143	-1.05011	-1.00742	-1.05228	-1.04284	-1.00227	-1.00232	-1.04445	-1.04284	-1.00766	-1.04832	-1.04203	-1.04615	-1.00739	-1.04726
rno-miR-3562		-1.66873	-1.65818	-1.65946	-1.66305	-1.66456	-1.66023	-1.662	-1.66219	-1.66043	-1.62127	-1.65777	-1.61889	-1.58829	-1.65951	-1.66341	-1.657	-1.62171	-1.62367	-1.62436	-1.6604	-1.66033	-1.65714	-1.66311	-1.66387	-1.62767	-1.6566	-1.62287	-1.62291	-1.65794	-1.6566	-1.66401	-1.66116	-1.65593	-1.65935	-1.66385	-1.66028
rno-miR-3568		-2.29619	-2.29123	-2.29184	-2.29352	-2.29423	-2.29219	-2.29303	-2.29312	-2.29229	-2.29161	-2.29104	-2.27277	-2.29382	-2.29186	-2.29369	-2.29068	-2.29181	-2.29273	-2.29306	-2.29228	-2.29224	-2.27303	-2.29355	-2.2939	-2.29461	-2.29049	-2.29236	-2.29238	-2.29112	-2.29049	-2.29397	-2.29263	-2.29018	-2.29178	-2.29389	-2.29222
rno-miR-3569		0.754027	0.761912	0.668976	0.742427	0.775495	0.666954	0.788026	0.787095	0.753174	0.71493	0.718778	0.767842	0.779792	0.713199	0.740932	0.76633	0.713515	0.831864	0.70461	0.710246	0.666669	0.720719	0.742185	0.738977	0.732458	0.767781	0.709672	0.709536	0.762831	0.67624	0.81735	0.707695	0.677869	0.800354	0.779047	0.710653
rno-miR-3570		0	0	0	0	0	0	0	0	0	0	0	0	0	0	0	0	0	0	0	0	0	0	0	0	0	0	0	0	0	0	0	0	0	0	0	0
rno-miR-3571		-2.37363	-2.37125	-2.37154	-2.37235	-2.37269	-2.37171	-2.37211	-2.37216	-2.37176	-2.37143	-2.37116	-2.3709	-2.37249	-2.37155	-2.37243	-2.37099	-2.37153	-2.36349	-2.37213	-2.37175	-2.37174	-2.37102	-2.37236	-2.37253	-2.37287	-2.3709	-2.37179	-2.3718	-2.3712	-2.3709	-2.37256	-2.37192	-2.37075	-2.37152	-2.37253	-2.37173
rno-miR-3573-5p		0	0	0	0	0	0	0	0	0	0	0	0	0	0	0	0	0	0	0	0	0	0	0	0	0	0	0	0	0	0	0	0	0	0	0	0
rno-miR-3574		0	0	0	0	0	0	0	0	0	0	0	0	0	0	0	0	0	0	0	0	0	0	0	0	0	0	0	0	0	0	0	0	0	0	0	0
rno-miR-3580-5p		0.0515031	-0.0446178	-0.0467179	-0.0529471	0.108318	0.0413304	0.0783223	0.0353557	0.0841336	-8.28e-05	0.00261065	0.00515335	-0.0541202	-0.046789	-0.0535916	0.00427324	0.0437346	-0.0499731	-0.0511771	-0.00336741	-0.00320774	0.0956383	-0.0530513	0.0300752	0.0251624	0.00511798	-0.0485873	-0.00386606	-0.0442284	0.00512358	-0.0547014	-0.0495976	0.00653998	-0.0465342	-0.0543976	-0.00308157
rno-miR-3583-5p		0.256762	0.202161	0.199683	0.235308	0.189067	0.330394	0.194556	0.280479	0.197775	0.200638	0.202944	0.205119	0.23349	0.244871	0.397759	0.251169	0.199789	0.239921	0.280927	0.242529	0.24271	0.250822	0.235146	0.274663	0.228633	0.298441	0.242074	0.241966	0.29437	0.252131	0.314968	0.240504	0.346452	0.245268	0.233061	0.28689
rno-miR-3584-5p		0	0	0	0	0	0	0	0	0	0	0	0	0	0	0	0	0	0	0	0	0	0	0	0	0	0	0	0	0	0	0	0	0	0	0	0
rno-miR-3585-5p		1.62687	1.51046	1.58777	1.52539	1.62845	1.54198	1.53167	1.68508	1.62181	1.50657	1.59825	1.60531	1.52149	1.82153	1.48365	1.60286	1.62889	1.49439	1.61014	1.54098	1.49975	1.51545	1.71355	1.63409	1.54867	1.60521	1.53999	1.53975	1.55478	1.56196	1.59583	1.53659	1.60917	1.50468	1.67079	1.58261
rno-miR-3586-5p		-1.98243	-1.97388	-1.97492	-1.94728	-1.97905	-1.91446	-1.97697	-1.97713	-1.9757	-1.97452	-1.97354	-1.97259	-1.97834	-1.94441	-1.97811	-1.97292	-1.97487	-1.94593	-1.97702	-1.97568	-1.97562	-1.97304	-1.97787	-1.97848	-1.97971	-1.9726	-1.97581	-1.97585	-1.97368	-1.9726	-1.9786	-1.97629	-1.97205	-1.94429	-1.97847	-1.97558
rno-miR-3587		0	0	0	0	0	0	0	0	0	0	0	0	0	0	0	0	0	0	0	0	0	0	0	0	0	0	0	0	0	0	0	0	0	0	0	0
rno-miR-3589		0	0	0	0	0	0	0	0	0	0	0	0	0	0	0	0	0	0	0	0	0	0	0	0	0	0	0	0	0	0	0	0	0	0	0	0
rno-miR-3590-5p		-2.37341	-2.37129	-2.37155	-2.37227	-2.37257	-2.3717	-2.37205	-2.37209	-2.37174	-2.37145	-2.37121	-2.37097	-2.3724	-2.37156	-2.37234	-2.37105	-2.37154	-2.37193	-2.37207	-2.37173	-2.37172	-2.37108	-2.37228	-2.36487	-2.37273	-2.37097	-2.37177	-2.37178	-2.37124	-2.37097	-2.37246	-2.37189	-2.37084	-2.37152	-2.37243	-2.37171
rno-miR-3592		0	0	0	0	0	0	0	0	0	0	0	0	0	0	0	0	0	0	0	0	0	0	0	0	0	0	0	0	0	0	0	0	0	0	0	0
rno-miR-3593-5p		-2.13884	-2.13218	-2.13299	-2.13526	-2.13621	-2.13347	-2.13459	-2.13472	-2.1336	-2.1089	-2.13192	-2.13118	-2.13566	-2.13302	-2.13548	-2.13144	-2.13296	-2.1342	-2.13463	-2.1098	-2.13354	-2.13153	-2.1115	-2.11198	-2.13673	-2.13119	-2.13369	-2.13372	-2.13203	-2.13119	-2.13586	-2.13406	-2.13076	-2.13292	-2.13576	-2.13351
rno-miR-3594-5p		2.72095	2.93326	2.74202	2.86303	2.81017	2.73338	2.78094	2.81141	2.83501	2.63529	2.68528	2.77378	2.88394	2.7051	2.72989	3.01769	2.98103	2.72019	2.74648	2.65898	2.83623	2.87761	2.69997	2.72414	2.70514	2.81117	2.86641	2.83252	2.90236	2.69654	2.72234	2.92255	2.92898	2.77916	2.82039	2.80283
rno-miR-3595		0	0	0	0	0	0	0	0	0	0	0	0	0	0	0	0	0	0	0	0	0	0	0	0	0	0	0	0	0	0	0	0	0	0	0	0
rno-miR-361-5p		10.6213	10.6611	10.7775	10.6985	10.5451	10.699	10.3551	10.3914	10.377	10.6163	10.376	10.4059	10.6672	10.807	10.7206	10.5667	10.5528	10.6031	10.6519	10.556	10.8103	10.4101	10.4919	10.451	10.6449	10.5746	10.4971	10.3465	10.1132	10.0958	10.5374	10.7137	10.4379	10.5725	10.5909	10.547
rno-miR-362-5p		9.12538	9.0465	9.07814	9.0822	9.21802	9.0931	8.93835	9.0951	8.81255	9.16601	9.13885	9.11486	9.00167	8.93779	9.12149	8.92971	9.08223	9.01603	9.0086	9.0358	9.07887	9.07867	9.22893	9.05986	9.01367	8.9556	8.99503	9.00985	8.77686	8.81911	9.08217	8.91056	8.9526	9.01348	9.01455	9.03312
rno-miR-363-5p		0	0	0	0	0	0	0	0	0	0	0	0	0	0	0	0	0	0	0	0	0	0	0	0	0	0	0	0	0	0	0	0	0	0	0	0
rno-miR-365-5p		6.43204	6.76859	6.5877	6.61972	6.4222	6.37855	6.57207	6.54995	6.67756	6.64638	6.45888	6.44187	6.54726	6.43238	6.35767	6.70879	6.5898	6.72048	6.39908	6.38139	6.5219	6.57533	6.30133	6.59352	6.67639	6.82575	6.80501	6.69791	6.71091	6.54974	6.56159	6.56058	6.70976	6.6468	6.56149	6.32953
rno-miR-369-5p		-2.19795	-2.21159	-2.21224	-2.21404	-2.2148	-2.19367	-2.21351	-2.21361	-2.21272	-2.21199	-2.21139	-2.21079	-2.21437	-2.21226	-2.21422	-2.211	-2.21221	-2.2132	-2.21355	-2.21271	-2.21268	-2.21107	-2.21407	-2.21445	-2.21521	-2.2108	-2.2128	-2.21282	-2.21147	-2.2108	-2.21453	-2.21309	-2.21046	-2.21218	-2.21444	-2.1937
rno-miR-370-5p		0	0	0	0	0	0	0	0	0	0	0	0	0	0	0	0	0	0	0	0	0	0	0	0	0	0	0	0	0	0	0	0	0	0	0	0
rno-miR-374-5p		13.5125	13.0954	13.3872	13.3481	13.4524	13.4897	13.355	13.4158	13.3779	13.1698	13.3828	13.4551	13.3066	13.372	13.3661	13.1665	13.3627	13.396	13.3725	13.3737	13.397	13.0784	13.6248	13.5741	13.3196	13.1238	13.2831	13.2372	12.6603	12.9844	13.3406	13.3988	13.3206	13.4171	13.5036	13.3131
rno-miR-375-5p		0	0	0	0	0	0	0	0	0	0	0	0	0	0	0	0	0	0	0	0	0	0	0	0	0	0	0	0	0	0	0	0	0	0	0	0
rno-miR-376a-5p		0	0	0	0	0	0	0	0	0	0	0	0	0	0	0	0	0	0	0	0	0	0	0	0	0	0	0	0	0	0	0	0	0	0	0	0
rno-miR-376b-5p		0	0	0	0	0	0	0	0	0	0	0	0	0	0	0	0	0	0	0	0	0	0	0	0	0	0	0	0	0	0	0	0	0	0	0	0
rno-miR-376c-5p		-2.37335	-2.3713	-2.37155	-2.37224	-2.36522	-2.3717	-2.37204	-2.37208	-2.37173	-2.37145	-2.37122	-2.37099	-2.37237	-2.37156	-2.37231	-2.37107	-2.37154	-2.37192	-2.37205	-2.37173	-2.37172	-2.3711	-2.37226	-2.3724	-2.3727	-2.37099	-2.37176	-2.37177	-2.37125	-2.37099	-2.37243	-2.37188	-2.37086	-2.37153	-2.3724	-2.37171
rno-miR-377-5p		0	0	0	0	0	0	0	0	0	0	0	0	0	0	0	0	0	0	0	0	0	0	0	0	0	0	0	0	0	0	0	0	0	0	0	0
rno-miR-378a-5p		6.924	6.96794	6.94401	7.06238	6.9386	7.07864	7.10149	6.96377	7.07603	6.81399	7.02535	7.04552	7.02042	6.89494	6.90349	6.89711	6.9659	7.01985	6.89813	6.84634	7.08551	6.94461	6.98198	7.22003	7.03225	6.92784	7.0586	6.96211	7.02507	6.94324	7.04692	7.20204	7.00721	7.07407	7.08741	6.9568
rno-miR-378b		11.0213	11.3947	11.3258	11.2494	11.207	11.2203	11.2818	11.2505	11.1395	11.3191	11.229	11.2434	11.3483	11.2859	11.3238	11.3694	11.2001	11.201	11.2776	11.2051	11.2561	11.4851	11.1626	11.1794	11.2306	11.2678	11.3476	11.2417	11.4835	11.5139	11.2044	11.1732	11.2719	11.184	11.1852	11.326
rno-miR-379-5p		0.954556	1.04838	0.955416	0.899314	1.05392	0.9957	0.902847	0.986733	0.95176	1.00122	1.09369	1.05603	0.938751	0.998889	1.02139	0.96442	0.955619	0.990501	1.10895	0.994917	1.0376	1.09708	0.941148	1.13477	0.891236	1.05595	1.03637	0.907374	0.915722	1.05597	0.937449	0.991488	1.01399	0.911372	1.01899	0.952322
rno-miR-380-5p		0	0	0	0	0	0	0	0	0	0	0	0	0	0	0	0	0	0	0	0	0	0	0	0	0	0	0	0	0	0	0	0	0	0	0	0
rno-miR-381-3p		-2.29588	-2.29125	-2.29181	-2.29339	-2.29405	-2.29214	-2.29292	-2.29301	-2.29223	-2.29159	-2.27449	-2.29055	-2.29367	-2.27526	-2.29354	-2.29073	-2.29179	-2.29265	-2.29295	-2.29222	-2.29219	-2.29079	-2.29341	-2.29375	-2.29441	-2.29055	-2.2923	-2.29232	-2.29114	-2.29055	-2.29381	-2.29256	-2.29026	-2.29176	-2.29374	-2.29217
rno-miR-381-5p		0	0	0	0	0	0	0	0	0	0	0	0	0	0	0	0	0	0	0	0	0	0	0	0	0	0	0	0	0	0	0	0	0	0	0	0
rno-miR-382-5p		0.577954	0.500264	0.451665	0.648372	0.521502	0.580881	0.57316	0.488293	0.449424	0.452787	0.455498	0.504705	0.441423	0.496428	0.442153	0.503574	0.451789	0.490818	0.57288	0.493773	0.622547	0.593646	0.485411	0.482985	0.51825	0.550578	0.493257	0.493134	0.54606	0.458027	0.523667	0.491478	0.506487	0.496878	0.483052	0.580656
rno-miR-383-5p		3.18606	3.31082	3.09381	3.37037	3.23365	3.08401	3.1881	3.30332	3.30463	3.06502	3.07957	3.2698	3.35794	3.28937	3.1662	3.22992	3.0945	3.28848	3.12471	3.11534	3.27589	3.26164	3.04621	3.30107	3.04639	3.2355	3.24126	3.2094	3.34634	3.12981	3.27104	3.35037	3.24498	3.38283	3.15931	3.24591
rno-miR-384-5p		10.8871	10.6666	10.8687	10.7627	10.8047	10.9361	10.6528	10.7054	10.6612	10.7746	10.6593	10.7818	10.8485	10.9438	11.0581	10.75	10.8056	10.8994	10.7954	10.7538	10.8301	10.6431	10.8411	10.8215	10.8641	10.7657	10.6988	10.6528	10.3566	10.6	10.8749	10.7946	10.6832	10.8411	10.8928	10.8701
rno-miR-409a-5p		-1.0433	-1.03228	-0.942556	-1.0376	-0.953585	-0.989118	-1.03662	-1.0368	-0.989359	-0.941963	-0.986139	-1.03035	-0.994503	-1.03389	-1.03794	-1.03085	-1.03377	-0.990807	-1.03668	-0.98933	-0.989247	-1.03102	-0.99355	-1.03838	-1.03986	-1.03037	-1.03518	-0.989635	-1.03199	-0.939092	-0.995021	-1.03586	-1.02956	-1.0337	-1.03836	-1.03482
rno-miR-409b		0	0	0	0	0	0	0	0	0	0	0	0	0	0	0	0	0	0	0	0	0	0	0	0	0	0	0	0	0	0	0	0	0	0	0	0
rno-miR-410-5p		0	0	0	0	0	0	0	0	0	0	0	0	0	0	0	0	0	0	0	0	0	0	0	0	0	0	0	0	0	0	0	0	0	0	0	0
rno-miR-411-5p		1.1442	1.05402	0.961162	1.03177	1.06358	1.04494	1.1959	1.07657	1.00142	1.09337	1.05581	1.10511	1.14569	1.04818	0.989426	1.01429	1.00534	0.954937	1.11737	1.00151	1.00178	0.968359	0.990654	1.14451	0.981114	1.06073	0.957585	1.04318	1.01087	1.06074	1.02714	0.99853	1.06352	1.04886	1.10646	1.08669
rno-miR-412-5p		0.292145	0.323107	0.319701	0.309628	0.346368	0.361722	0.268983	0.31211	0.317081	0.321014	0.277831	0.373519	0.349542	0.274303	0.265842	0.372236	0.408322	0.357782	0.355386	0.317148	0.36136	0.417064	0.309459	0.469435	0.261283	0.373467	0.272066	0.316561	0.32374	0.280099	0.306798	0.270809	0.375541	0.319999	0.348992	0.272688
rno-miR-421-5p		3.72122	3.46209	3.59727	3.64039	3.88528	3.43178	3.52383	3.60405	3.63736	3.88042	3.627	3.76756	3.62751	3.65455	3.73287	3.57752	3.76697	3.47559	3.49384	3.63782	3.49245	3.51046	3.63924	3.6987	3.59373	3.55149	3.66236	3.57695	3.53062	3.45093	3.5695	3.62356	3.49469	3.59922	3.69915	3.61174
rno-miR-423-5p		11.6828	11.9795	11.7091	11.8501	11.6202	11.4883	11.9224	11.8348	11.9734	11.7767	11.6504	11.6604	11.711	11.5491	11.3408	11.8879	11.8447	11.8184	11.3249	11.395	11.6366	11.6483	11.2695	11.6003	11.8349	11.9943	12.0241	11.9877	11.7261	11.8407	11.8498	11.9873	11.9478	11.7309	11.7864	11.4988
rno-miR-425-5p		11.2651	10.9866	11.1454	11.1509	11.1395	11.2848	11.3831	11.2479	11.1906	11.1269	11.2007	11.3358	11.1428	11.1677	11.1931	11.1124	11.1499	11.199	11.1962	11.2943	11.1723	11.2564	11.3334	11.338	11.2949	11.108	11.1701	11.2051	11.296	11.3851	11.1469	11.1133	11.3294	11.1496	11.2802	11.257
rno-miR-431		-1.98308	-1.97405	-1.97515	-1.97822	-1.94724	-1.9758	-1.97732	-1.97748	-1.97597	-1.97473	-1.97369	-1.87586	-1.97877	-1.97519	-1.97852	-1.97304	-1.94283	-1.97679	-1.97737	-1.97595	-1.97589	-1.97316	-1.97827	-1.97892	-1.98021	-1.9727	-1.9761	-1.97613	-1.94157	-1.9727	-1.97904	-1.9766	-1.97212	-1.97505	-1.9789	-1.97585
rno-miR-433-5p		0	0	0	0	0	0	0	0	0	0	0	0	0	0	0	0	0	0	0	0	0	0	0	0	0	0	0	0	0	0	0	0	0	0	0	0
rno-miR-434-5p		-2.37356	-2.37126	-2.37154	-2.37232	-2.37265	-2.37171	-2.3721	-2.37214	-2.37175	-2.37144	-2.37117	-2.37092	-2.37247	-2.37155	-2.3724	-2.37101	-2.37153	-2.37196	-2.36389	-2.37175	-2.37173	-2.37104	-2.37234	-2.3725	-2.37283	-2.37092	-2.37178	-2.37179	-2.37121	-2.37092	-2.37253	-2.37191	-2.37077	-2.37152	-2.3725	-2.37172
rno-miR-448-5p		0	0	0	0	0	0	0	0	0	0	0	0	0	0	0	0	0	0	0	0	0	0	0	0	0	0	0	0	0	0	0	0	0	0	0	0
rno-miR-449a-5p		9.36849	9.1989	9.30626	9.25428	9.22996	9.32111	9.18253	9.24504	9.2399	9.2219	9.29234	9.27266	9.05977	9.154	9.17978	8.98163	9.06467	9.10817	9.21991	9.21683	9.2127	9.09282	9.30357	9.27774	9.21417	9.3504	9.17994	9.21151	9.30872	9.31279	9.15381	8.99375	8.89629	9.14796	9.12379	9.25778
rno-miR-449c-5p		7.31857	7.2312	7.2917	7.41184	7.12736	7.41612	7.40651	7.38566	7.11062	7.22666	7.34283	7.36577	7.12997	7.13613	6.89901	6.83558	6.98894	7.12248	7.23161	7.14005	7.33362	7.20202	7.36999	7.30468	7.11644	7.29082	7.14975	7.27822	7.18191	7.17289	6.98959	6.97952	6.86536	7.15989	6.96315	7.11654
rno-miR-450a-5p		11.6077	11.4513	11.4708	11.4989	11.6507	11.6265	11.4779	11.5662	11.533	11.7209	11.666	11.573	11.5421	11.5395	11.6428	11.4706	11.5459	11.5894	11.4698	11.4885	11.454	11.5229	11.5972	11.5478	11.5204	11.5173	11.4928	11.5866	11.7179	11.8442	11.6433	11.4389	11.4847	11.6243	11.4719	11.5213
rno-miR-450b-5p		10.4507	10.1286	10.1964	10.1803	10.3396	10.3958	10.0734	10.2433	10.1686	10.4074	10.4156	10.267	10.2175	10.2651	10.4368	10.1879	10.2561	10.3363	10.2076	10.1882	10.1421	10.1915	10.3292	10.2601	10.2182	10.232	10.1401	10.1884	10.2946	10.4821	10.4061	10.1003	10.171	10.3065	10.1803	10.2312
rno-miR-451-5p		4.75503	4.64172	4.54351	4.71911	4.62366	4.87243	4.583	4.67279	4.64492	4.51024	4.41675	4.61443	4.53798	4.52015	4.33884	4.45889	4.38102	4.36176	4.91237	4.83252	4.85198	4.83538	4.96699	4.6077	4.6005	4.54251	4.5161	4.6198	4.62606	4.68244	4.62161	4.43561	4.45635	4.59	4.57163	4.40995
rno-miR-452-5p		-0.789974	-0.771243	-0.773288	-0.823574	-0.782068	-0.774534	-0.82243	-0.77786	-0.820774	-0.819304	-0.677755	-0.816543	-0.824288	-0.819837	-0.779988	-0.817062	-0.81974	-0.821767	-0.777633	-0.820749	-0.820679	-0.722475	-0.823637	-0.780812	-0.826202	-0.76905	-0.775109	-0.820969	-0.770863	-0.769047	-0.781071	-0.776093	-0.815714	-0.773109	-0.824457	-0.820623
rno-miR-455-5p		11.1038	10.9969	11.0255	11.0045	11.1781	11.1508	11.4192	11.3837	11.375	11.1711	11.4496	11.4411	11.2509	11.1039	11.3214	11.2559	11.2309	11.2445	11.1092	11.2731	11.0206	11.52	11.3606	11.3723	11.3564	11.2613	11.2891	11.3765	11.7402	11.7933	11.3074	11.0624	11.495	11.3716	11.2801	11.3529
rno-miR-463-5p		0.120542	0.10265	0.100334	0.0934681	0.132416	0.231342	0.182259	0.13877	0.187318	0.101227	0.103382	0.105414	0.134775	0.190193	0.135554	0.151582	0.190492	0.184281	0.139113	0.187395	0.143541	0.287266	0.178588	0.257241	0.130156	0.105386	0.0982732	0.142833	0.103079	0.152497	0.175544	0.184977	0.106522	0.145973	0.0918699	0.0988249
rno-miR-465-5p		0.996896	1.0104	1.00482	0.947164	0.940939	1.00144	0.951396	1.03358	0.957554	1.09263	1.05611	0.97169	0.902986	1.0475	0.945716	1.14645	1.09017	1.03789	0.99307	0.913926	1.08489	0.923975	0.988159	0.984541	0.977187	1.10561	1.04206	0.956828	1.18238	0.971641	0.943227	0.997222	0.927506	0.961632	0.943908	0.958117
rno-miR-466b-5p		8.06443	8.24708	8.18016	8.3275	8.11728	8.25615	7.99761	7.88339	8.00475	7.92678	8.01527	7.92635	7.93263	7.93308	7.86379	7.87538	7.81636	7.83966	8.10743	7.76752	8.06786	7.95932	7.87015	8.04273	7.82566	7.99017	8.02664	8.07044	8.05717	7.97847	7.88679	7.99786	7.70655	7.84633	7.75753	8.07327
rno-miR-466c-5p		11.6592	11.693	11.7851	11.7595	11.6099	11.6358	11.621	11.6424	11.6117	11.4904	11.5945	11.5271	11.5202	11.4973	11.5236	11.4496	11.4274	11.5144	11.5694	11.5385	11.7362	11.7128	11.5799	11.6172	11.4577	11.6298	11.5931	11.7417	11.7812	11.7301	11.5799	11.5634	11.4996	11.5325	11.4702	11.5402
rno-miR-466d		2.72942	2.8078	2.86082	2.81113	2.78972	2.74765	2.82589	2.72394	2.63732	2.93449	2.9182	2.78996	2.60358	2.531	2.70905	2.74784	2.72135	2.73385	2.69118	2.6742	3.00842	3.02797	2.74583	2.92027	2.83771	2.67478	2.74351	2.74302	2.77452	2.96887	2.70155	2.77075	2.79738	2.61012	2.76837	2.71158
rno-miR-471-5p		1.50421	1.48893	1.52484	1.50419	1.57054	1.56149	1.55016	1.50925	1.51944	1.65063	1.53412	1.49642	1.57693	1.64666	1.82736	1.49451	1.60734	1.514	1.6271	1.47804	1.56082	1.49385	1.61886	1.64928	1.63605	1.54028	1.5186	1.55904	1.49009	1.49636	1.49844	1.43244	1.58742	1.60772	1.64946	1.52027
rno-miR-483-5p		-1.66909	-1.61991	-1.62122	-1.6633	-1.62641	-1.62199	-1.66222	-1.66242	-1.62219	-1.65914	-1.65791	-1.65671	-1.62553	-1.65968	-1.66366	-1.6187	-1.65959	-1.62316	-1.66229	-1.6606	-1.66053	-1.65727	-1.66335	-1.66413	-1.66567	-1.6183	-1.66077	-1.66081	-1.65808	-1.65672	-1.66427	-1.62294	-1.65604	-1.65953	-1.66411	-1.66047
rno-miR-485-5p		-2.2175	-2.21163	-2.21234	-2.21434	-2.21518	-2.21277	-2.21375	-2.21386	-2.21288	-2.21207	-2.2114	-2.21074	-2.2147	-2.17038	-2.21454	-2.21097	-2.21231	-2.21341	-2.21379	-2.19187	-2.21283	-2.21105	-2.21437	-2.21479	-2.21564	-2.21075	-2.21296	-2.21298	-2.21149	-2.21075	-2.21487	-2.21329	-2.21037	-2.21228	-2.21478	-2.2128
rno-miR-486		5.43379	5.45735	5.20323	5.34674	5.40196	5.09652	5.43246	5.28278	5.39606	5.21812	5.01633	5.08744	5.22014	5.064	5.00559	5.51078	5.13746	5.06346	5.10884	5.32725	5.2856	5.38797	4.99766	5.05528	5.08352	5.49547	5.40452	5.13574	4.90963	5.04687	4.97243	5.1989	5.10526	4.85513	5.24225	5.02457
rno-miR-487b-5p		0	0	0	0	0	0	0	0	0	0	0	0	0	0	0	0	0	0	0	0	0	0	0	0	0	0	0	0	0	0	0	0	0	0	0	0
rno-miR-488-5p		0	0	0	0	0	0	0	0	0	0	0	0	0	0	0	0	0	0	0	0	0	0	0	0	0	0	0	0	0	0	0	0	0	0	0	0
rno-miR-489-5p		0	0	0	0	0	0	0	0	0	0	0	0	0	0	0	0	0	0	0	0	0	0	0	0	0	0	0	0	0	0	0	0	0	0	0	0
rno-miR-490-5p		-1.04745	-0.990756	-0.992312	-1.04176	-1.04321	-1.03892	-1.04078	-1.04096	-1.03916	-1.03741	-1.03594	-0.94314	-0.998619	-1.03805	-1.0421	-0.989326	-1.03793	-0.994928	-1.04084	-0.993447	-1.03905	-1.03519	-0.997668	-1.04254	-1.00142	-1.03453	-1.03934	-0.993757	-1.03615	-0.988844	-0.999137	-1.04002	-1.03372	-0.992178	-0.955991	-0.948026
rno-miR-493-5p		1.98373	1.93394	2.11693	2.11292	2.12809	1.95847	1.9441	2.01656	1.95688	2.0078	1.8953	1.90274	2.07164	1.88396	1.89516	2.02421	1.92513	1.87137	2.08941	1.99558	1.87845	1.94122	1.82051	1.96481	1.87969	2.02742	1.83635	1.95537	1.80917	1.90265	1.92731	1.83275	1.99153	1.84371	1.965	1.91878
rno-miR-494-5p		-2.29605	-2.27404	-2.29182	-2.29346	-2.29415	-2.29217	-2.29298	-2.29307	-2.29226	-2.2916	-2.29105	-2.29051	-2.29375	-2.29184	-2.29362	-2.2907	-2.2918	-2.2927	-2.29301	-2.29225	-2.29222	-2.27357	-2.29349	-2.29383	-2.29452	-2.29052	-2.29233	-2.29235	-2.29113	-2.29052	-2.2939	-2.2926	-2.29021	-2.29177	-2.29382	-2.2922
rno-miR-496-5p		0	0	0	0	0	0	0	0	0	0	0	0	0	0	0	0	0	0	0	0	0	0	0	0	0	0	0	0	0	0	0	0	0	0	0	0
rno-miR-497-5p		8.85568	8.77777	8.7715	8.74124	8.75668	8.81368	8.3828	8.52856	8.42149	8.60512	8.63966	8.5289	8.69333	8.88111	8.93929	8.56902	8.61584	8.74449	8.6764	8.63962	8.72989	8.46174	8.69064	8.70399	8.56784	8.57001	8.49968	8.44908	8.39539	8.43939	8.63587	8.5868	8.30336	8.52332	8.46515	8.63659
rno-miR-499-5p		10.0093	9.58417	9.68555	9.5525	9.87817	9.82648	9.76893	9.83558	9.787	9.79073	9.96608	9.88531	9.81003	9.8357	10.1362	9.7898	9.82606	9.95606	9.70069	9.84335	9.63693	9.87198	9.83515	9.79892	9.88626	9.82066	9.73982	9.8716	9.87491	10.148	10.0998	9.61788	9.83225	9.93349	9.80315	9.79563
rno-miR-500-5p		3.5174	3.21076	3.35869	3.35945	3.24814	3.28355	3.31846	3.45878	3.28062	3.33437	3.47993	3.46828	3.50886	3.22787	3.26627	3.26101	3.5104	3.35854	3.3472	3.43434	3.28198	3.42725	3.6204	3.60365	3.47465	3.33574	3.37176	3.45965	3.34992	3.26617	3.34287	3.42106	3.27483	3.42238	3.53097	3.43648
rno-miR-501-5p		2.74519	2.75162	2.90982	2.8887	2.77453	2.76403	2.90467	2.80659	2.69079	2.81423	2.82904	2.73082	2.78633	2.80764	2.82181	2.72664	2.80884	2.71569	2.90371	2.76194	2.79732	2.76296	2.85719	2.93509	2.93803	2.73066	2.6892	2.86079	2.71701	2.61241	2.685	3.06804	2.61794	2.66515	2.84634	2.7634
rno-miR-503-5p		10.0008	9.89514	9.92356	9.98962	9.92392	10.0541	9.55991	9.74506	9.62528	9.66858	9.7303	9.64392	9.73297	9.84763	9.80389	9.63361	9.78901	9.826	9.94954	9.6961	9.85118	9.60435	9.88405	9.79943	9.64455	9.56757	9.56325	9.50792	9.35192	9.33622	9.62378	9.75398	9.46175	9.78346	9.66346	9.63969
rno-miR-504		-2.11595	-2.13213	-2.13289	-2.13503	-2.13593	-2.13334	-2.08948	-2.13452	-2.13346	-2.1326	-2.13188	-2.13118	-2.13541	-2.13292	-2.13524	-2.13142	-2.13286	-2.13403	-2.13444	-2.13345	-2.13341	-2.13151	-2.13506	-2.13551	-2.13641	-2.13119	-2.13355	-2.13357	-2.13198	-2.13119	-2.1356	-2.11144	-2.13079	-2.13282	-2.1355	-2.13338
rno-miR-505-5p		6.86988	7.02643	6.66998	6.75726	6.49937	6.53503	6.81226	6.79818	6.91377	6.81594	6.63505	6.50744	6.66866	6.55292	6.54271	6.74906	6.93135	6.88625	6.38185	6.70915	6.74762	6.82287	6.50907	6.49597	6.80418	6.72235	6.92567	6.80467	6.81386	6.64272	6.9969	7.03515	6.98963	7.02422	6.82421	6.47193
rno-miR-509-5p		0.166208	0.156283	0.107765	0.143918	0.139811	0.238833	0.102943	0.146195	0.10597	0.154363	0.157271	0.206436	0.184055	0.153053	0.142964	0.205239	0.153292	0.191747	0.231718	0.238167	0.106145	0.111923	0.186034	0.141714	0.178255	0.112849	0.105691	0.194196	0.156862	0.206395	0.141322	0.104571	0.161515	0.153432	0.0992477	0.106247
rno-miR-511-5p		0	0	0	0	0	0	0	0	0	0	0	0	0	0	0	0	0	0	0	0	0	0	0	0	0	0	0	0	0	0	0	0	0	0	0	0
rno-miR-5132-5p		3.74897	3.84461	3.73444	3.85028	3.84116	3.96145	3.74362	3.84382	3.77361	4.0145	3.85259	3.69079	3.9961	3.79102	3.81823	3.92428	3.8755	3.83528	3.76909	3.7461	3.66045	3.77557	3.69571	3.73352	3.99619	3.75402	3.87786	3.8244	3.90538	3.84539	3.9447	3.96485	4.00195	3.87665	3.70812	3.69086
rno-miR-532-5p		10.6601	10.8434	10.8352	10.8155	10.9435	11.0246	10.862	10.9565	10.8218	10.7727	10.9942	11.0268	10.9285	10.8893	10.9704	10.8678	10.7917	10.7776	10.9487	10.851	10.7605	10.9692	10.9645	11.0023	10.789	10.8267	10.8672	10.9133	10.8803	10.9935	10.819	10.6901	10.7111	10.864	10.846	11.0188
rno-miR-539-5p		-2.37342	-2.37129	-2.37155	-2.37227	-2.37258	-2.3717	-2.37206	-2.3721	-2.37174	-2.37145	-2.3712	-2.37097	-2.36478	-2.37156	-2.37234	-2.37105	-2.37154	-2.37193	-2.37207	-2.37174	-2.37172	-2.37108	-2.37228	-2.37244	-2.37274	-2.37097	-2.37177	-2.37178	-2.37124	-2.37097	-2.37247	-2.37189	-2.37083	-2.37152	-2.37243	-2.37171
rno-miR-540-5p		0	0	0	0	0	0	0	0	0	0	0	0	0	0	0	0	0	0	0	0	0	0	0	0	0	0	0	0	0	0	0	0	0	0	0	0
rno-miR-541-5p		-1.92338	-1.94447	-1.97475	-1.97754	-1.97871	-1.97534	-1.97672	-1.94758	-1.9755	-1.97437	-1.94415	-1.97252	-1.97804	-1.97478	-1.97781	-1.97284	-1.97471	-1.97623	-1.97677	-1.94619	-1.97542	-1.97295	-1.97758	-1.97817	-1.97934	-1.97253	-1.97561	-1.97564	-1.97356	-1.97253	-1.97828	-1.97607	-1.972	-1.97466	-1.97815	-1.97538
rno-miR-542-5p		3.32265	3.35253	3.23665	3.21307	3.12999	3.25712	3.19885	3.22655	3.28514	3.43053	3.19344	3.27842	3.49933	3.23602	3.20747	3.20359	3.23745	3.04428	3.34628	3.19057	3.22379	3.30399	3.21216	3.36805	3.28671	3.20878	3.28278	3.37196	3.35647	3.13699	3.25561	3.3623	3.25299	3.17209	3.4961	3.40698
rno-miR-543-5p		0	0	0	0	0	0	0	0	0	0	0	0	0	0	0	0	0	0	0	0	0	0	0	0	0	0	0	0	0	0	0	0	0	0	0	0
rno-miR-544-5p		0	0	0	0	0	0	0	0	0	0	0	0	0	0	0	0	0	0	0	0	0	0	0	0	0	0	0	0	0	0	0	0	0	0	0	0
rno-miR-547-5p		1.73262	1.53131	1.4391	1.50354	1.64295	1.64091	1.62726	1.50861	1.51883	1.52696	1.49025	1.62575	1.53842	1.48181	1.61614	1.66471	1.48228	1.4724	1.42765	1.47735	1.60056	1.62214	1.46337	1.49864	1.52702	1.62564	1.51799	1.55853	1.65794	1.49571	1.49777	1.59476	1.67228	1.60733	1.57536	1.56065
rno-miR-551b-5p		0	0	0	0	0	0	0	0	0	0	0	0	0	0	0	0	0	0	0	0	0	0	0	0	0	0	0	0	0	0	0	0	0	0	0	0
rno-miR-568		0	0	0	0	0	0	0	0	0	0	0	0	0	0	0	0	0	0	0	0	0	0	0	0	0	0	0	0	0	0	0	0	0	0	0	0
rno-miR-582-5p		2.05921	1.885	1.79401	1.7724	2.0148	1.83039	1.93352	1.81727	1.90842	1.8385	1.9692	1.93761	1.88203	1.9156	1.92113	1.89309	1.91634	1.82277	1.93296	1.98524	2.13139	1.89212	1.92377	1.91702	1.75766	1.89575	1.90726	1.90694	1.80277	1.81019	2.05456	1.90261	1.90025	1.87677	1.76742	1.78923
rno-miR-592		0.0669804	-0.0293377	0.0591295	0.00553642	-0.0406438	0.0568659	0.0081507	-0.0362503	0.0119459	-0.0306506	0.0180476	0.0673044	-0.039011	-0.0315467	0.00464151	0.0197279	-0.0313831	0.00966877	-0.0360136	-0.033079	0.0565459	0.0194183	0.0479527	-0.0393326	-0.0422101	0.0672588	0.0115961	0.0557001	-0.0289416	0.067266	0.0450513	0.097126	-0.0257676	0.0594548	-0.0392936	0.0567081
rno-miR-598-5p		1.10615	1.15345	1.1482	1.13274	1.08544	1.14501	1.29905	1.21856	1.14417	1.15022	1.15512	1.20468	1.17021	1.19114	1.21155	1.3743	1.23406	1.34238	1.29861	1.26973	1.14456	1.24606	1.21328	1.16931	1.16134	1.24881	1.18597	1.18577	1.19853	1.15969	1.208	1.14103	1.16228	1.31716	1.08821	1.27048
rno-miR-615		1.78269	1.63924	1.75588	1.76642	1.85905	1.7503	1.65874	1.69689	1.70901	1.71868	1.849	1.77624	1.60885	1.71516	1.83584	1.6012	1.75627	1.66263	1.65835	1.70917	1.62776	1.64458	1.76594	1.68509	1.71075	1.69095	1.62645	1.66734	1.80754	1.81769	1.68406	1.66397	1.73808	1.83563	1.75973	1.66938
rno-miR-6215		-0.934725	-0.963894	-0.873016	-0.969133	-0.927261	-0.920156	-0.96809	-0.923291	-0.920466	-0.964873	-0.963383	-0.961932	-0.969784	-0.965529	-0.881874	-0.915965	-0.918936	-0.967486	-0.923077	-0.966558	-0.966494	-0.869666	-0.969191	-0.926075	-0.97153	-0.961952	-0.96672	-0.966758	-0.963595	-0.915475	-0.970107	-0.967278	-0.868172	-0.918866	-0.969938	-0.966444
rno-miR-6216		-1.90377	-1.89478	-1.89587	-1.89893	-1.90022	-1.89652	-1.83376	-1.8982	-1.89669	-1.89546	-1.89443	-1.89342	-1.83521	-1.89591	-1.89923	-1.89377	-1.89583	-1.8975	-1.89809	-1.86454	-1.89661	-1.89389	-1.86684	-1.89963	-1.90091	-1.89344	-1.89682	-1.89685	-1.89457	-1.8613	-1.89975	-1.89732	-1.89286	-1.89578	-1.89961	-1.89657
rno-miR-628		-2.37411	-2.37117	-2.37153	-2.37253	-2.37295	-2.37174	-2.37224	-2.37229	-2.3718	-2.3714	-2.37106	-2.37073	-2.37271	-2.37154	-2.37263	-2.37085	-2.37152	-2.37206	-2.37225	-2.37179	-2.37177	-2.37088	-2.37255	-2.37276	-2.37318	-2.37074	-2.37184	-2.37185	-2.37111	-2.36024	-2.3728	-2.372	-2.37055	-2.3715	-2.37275	-2.37176
rno-miR-6315		4.04352	4.10615	4.27306	4.04985	4.1258	3.98441	3.97468	4.13883	4.00687	4.14061	4.38386	4.11229	4.10336	4.29463	3.84318	4.0481	4.13096	3.90822	4.3538	4.2499	4.06043	4.28206	4.04856	4.22594	4.1868	4.02705	3.95071	4.07953	4.13761	4.29486	4.09589	4.06761	4.12575	4.00174	4.09979	4.06158
rno-miR-6316		0	0	0	0	0	0	0	0	0	0	0	0	0	0	0	0	0	0	0	0	0	0	0	0	0	0	0	0	0	0	0	0	0	0	0	0
rno-miR-6317		1.37593	1.31998	1.48109	1.25623	1.44338	1.39464	1.30243	1.34251	1.352	1.44361	1.36566	1.45849	1.3342	1.3568	1.37531	1.32512	1.3573	1.30539	1.34322	1.3936	1.31026	1.49719	1.33747	1.48577	1.3628	1.41524	1.39258	1.26622	1.40784	1.41525	1.33242	1.30641	1.5474	1.44117	1.37255	1.31051
rno-miR-6329		8.33974	8.28738	8.19888	8.12575	8.57251	8.3842	8.64596	8.55369	8.51703	8.33588	8.70033	8.8154	8.37107	8.19389	8.7103	8.53073	8.26691	8.37281	8.46907	8.54962	8.27839	8.69523	8.64057	8.51201	8.51977	8.45838	8.499	8.59408	8.61474	8.9624	8.58334	8.20905	8.48195	8.51779	8.44132	8.68272
rno-miR-6331		0	0	0	0	0	0	0	0	0	0	0	0	0	0	0	0	0	0	0	0	0	0	0	0	0	0	0	0	0	0	0	0	0	0	0	0
rno-miR-652-5p		3.99903	3.77434	3.86743	4.08226	3.84242	4.05847	3.99408	3.91705	3.82136	4.01147	4.16445	3.92223	3.93238	4.075	3.84184	4.05388	3.81188	3.90911	4.01616	4.05444	3.76651	3.88254	3.96889	3.90507	3.91727	3.89242	3.89967	3.81782	3.92498	3.73732	4.07957	3.91361	3.81218	3.9774	3.90553	4.00831
rno-miR-653-5p		-2.29503	-2.29128	-2.29174	-2.29301	-2.28017	-2.29201	-2.29264	-2.29271	-2.29208	-2.29156	-2.29114	-2.29072	-2.29324	-2.29175	-2.27976	-2.29086	-2.29172	-2.29242	-2.29266	-2.29207	-2.29205	-2.29091	-2.29303	-2.2933	-2.29384	-2.29072	-2.29213	-2.29215	-2.2912	-2.29072	-2.29335	-2.29234	-2.29048	-2.2917	-2.29329	-2.29203
rno-miR-664-1-5p		-2.37411	-2.37117	-2.37153	-2.37253	-2.37295	-2.37174	-2.37224	-2.37229	-2.3718	-2.3714	-2.37106	-2.37073	-2.37271	-2.37154	-2.37263	-2.37085	-2.37152	-2.37206	-2.37225	-2.37179	-2.37177	-2.37089	-2.37255	-2.37276	-2.37318	-2.36024	-2.37184	-2.37185	-2.37111	-2.37073	-2.3728	-2.372	-2.37055	-2.3715	-2.37275	-2.37176
rno-miR-664-2-5p		6.20749	6.43903	6.57007	6.53093	6.39372	6.32586	6.72387	6.51532	6.68558	6.51562	6.27179	6.46002	6.31145	6.14536	6.27224	6.53917	6.4023	6.2748	6.06025	6.34727	6.16145	6.40962	6.21264	6.33701	6.56558	6.78602	6.65884	6.51696	6.85055	6.53607	6.43671	6.76535	7.02195	6.42257	6.56573	6.44007
rno-miR-664-3p		5.94854	5.52621	5.99508	5.85335	5.77873	5.8794	5.87058	5.85298	5.81443	5.94702	5.7913	5.8169	5.84018	5.78484	5.90011	5.98328	5.90853	5.74592	5.93006	5.76691	5.99422	5.81216	5.79902	5.9395	5.75976	5.84385	5.76108	5.8313	5.50017	5.85748	5.78803	6.06102	5.83888	5.56945	5.78347	5.84305
rno-miR-666-5p		0	0	0	0	0	0	0	0	0	0	0	0	0	0	0	0	0	0	0	0	0	0	0	0	0	0	0	0	0	0	0	0	0	0	0	0
rno-miR-667-5p		0	0	0	0	0	0	0	0	0	0	0	0	0	0	0	0	0	0	0	0	0	0	0	0	0	0	0	0	0	0	0	0	0	0	0	0
rno-miR-672-5p		11.1241	11.637	11.461	11.5492	11.308	11.3418	11.2289	11.291	11.3876	11.3252	11.2249	11.2155	11.4238	11.506	11.1328	11.645	11.48	11.4091	11.3318	11.2592	11.3511	11.2889	11.0771	11.2703	11.3549	11.4445	11.4586	11.4261	11.2442	11.2302	11.2521	11.5214	11.2805	11.2902	11.3973	11.2866
rno-miR-673-5p		0	0	0	0	0	0	0	0	0	0	0	0	0	0	0	0	0	0	0	0	0	0	0	0	0	0	0	0	0	0	0	0	0	0	0	0
rno-miR-674-5p		9.38617	9.23885	9.68943	9.61245	9.27345	9.41912	9.15411	9.13836	9.206	9.24025	9.11992	9.09394	9.33968	9.47456	9.18872	9.29889	9.26655	9.27572	9.10953	9.0068	9.29435	8.89709	8.94988	9.05453	9.2295	9.27115	9.18025	9.14834	9.01558	8.99171	9.14882	9.44389	9.06974	9.17498	9.27019	9.15558
rno-miR-675-5p		0	0	0	0	0	0	0	0	0	0	0	0	0	0	0	0	0	0	0	0	0	0	0	0	0	0	0	0	0	0	0	0	0	0	0	0
rno-miR-702-5p		5.94766	5.86087	5.84781	5.74829	5.7607	5.75606	6.45958	6.52098	6.737	6.19242	6.40311	6.42112	5.94206	5.91148	6.107	5.9671	6.19678	5.934	5.92232	5.90712	5.93362	6.10217	5.97266	6.16853	6.27334	6.55504	6.40349	6.62089	6.60498	6.47622	6.47162	6.25398	6.64905	6.53115	6.18607	6.25121
rno-miR-708-5p		2.47266	2.25425	2.46972	2.35915	2.30859	2.38926	2.22401	2.50429	2.31327	2.36472	2.25742	2.42634	2.45219	2.24397	2.51999	2.3835	2.28399	2.3411	2.40478	2.2369	2.19808	2.17866	2.32358	2.35025	2.26593	2.34751	2.45678	2.34869	2.2963	2.3872	2.24364	2.37943	2.31256	2.39835	2.54481	2.46023
rno-miR-741-5p		0	0	0	0	0	0	0	0	0	0	0	0	0	0	0	0	0	0	0	0	0	0	0	0	0	0	0	0	0	0	0	0	0	0	0	0
rno-miR-742-5p		-2.37382	-2.37122	-2.37154	-2.37242	-2.37279	-2.37173	-2.37216	-2.37221	-2.37177	-2.37142	-2.37112	-2.37083	-2.37258	-2.37155	-2.37251	-2.37093	-2.36226	-2.37201	-2.37218	-2.37177	-2.37175	-2.37097	-2.37243	-2.37262	-2.37299	-2.37084	-2.37181	-2.37182	-2.37116	-2.37083	-2.37266	-2.37195	-2.37067	-2.37151	-2.37261	-2.37174
rno-miR-743a-5p		1.70249	1.81978	1.92694	1.70644	1.80717	1.72449	1.82905	1.82742	1.72325	1.81398	1.82278	1.74636	1.85079	1.72894	1.85345	1.65688	1.68787	1.87188	1.90224	1.7234	1.80387	1.74314	1.78248	1.73912	1.72798	1.789	1.72233	1.72207	1.73844	1.78901	1.84786	1.71862	1.75014	1.81118	1.84939	1.80427
rno-miR-743b-5p		2.15972	2.26921	2.14132	2.14868	2.30454	2.28574	2.04363	2.2292	2.28363	2.02278	2.23438	2.16368	2.3479	2.29334	2.44668	2.1192	2.10192	2.12582	2.15761	2.21016	2.13434	2.11821	2.18428	2.17686	2.05592	2.2447	2.0933	2.05323	2.15334	2.24472	2.24463	2.20301	2.20996	2.33149	2.24646	2.13478
rno-miR-758-5p		0	0	0	0	0	0	0	0	0	0	0	0	0	0	0	0	0	0	0	0	0	0	0	0	0	0	0	0	0	0	0	0	0	0	0	0
rno-miR-759		0	0	0	0	0	0	0	0	0	0	0	0	0	0	0	0	0	0	0	0	0	0	0	0	0	0	0	0	0	0	0	0	0	0	0	0
rno-miR-760-5p		-0.804483	-0.817958	-0.866289	-0.916165	-0.874713	-0.913369	-0.915101	-0.915295	-0.867802	-0.912045	-0.817445	-0.909099	-0.916829	-0.912687	-0.872719	-0.909607	-0.912583	-0.914484	-0.915164	-0.913536	-0.913471	-0.909783	-0.916224	-0.917008	-0.876151	-0.90912	-0.913701	-0.82322	-0.864211	-0.862563	-0.917158	-0.914272	-0.861733	-0.820437	-0.873473	-0.913419
rno-miR-761		0	0	0	0	0	0	0	0	0	0	0	0	0	0	0	0	0	0	0	0	0	0	0	0	0	0	0	0	0	0	0	0	0	0	0	0
rno-miR-764-5p		0	0	0	0	0	0	0	0	0	0	0	0	0	0	0	0	0	0	0	0	0	0	0	0	0	0	0	0	0	0	0	0	0	0	0	0
rno-miR-770-5p		0	0	0	0	0	0	0	0	0	0	0	0	0	0	0	0	0	0	0	0	0	0	0	0	0	0	0	0	0	0	0	0	0	0	0	0
rno-miR-7a-5p		15.7824	15.984	15.9732	15.9154	16.1028	16.1208	16.2172	16.1701	16.1188	16.1359	16.1804	16.2314	15.9816	15.8757	15.9464	16.0804	15.9365	15.9314	16.0881	16.1204	15.9761	16.2994	16.122	16.1704	16.0642	16.2008	16.1027	16.215	16.2572	16.4556	16.0211	15.836	16.0234	16.0089	16.0531	16.2
rno-miR-7b		6.91357	7.07127	7.0906	6.90133	7.23423	7.17581	7.27264	7.23639	7.22109	7.37355	7.2317	7.38303	7.05072	7.03223	7.00901	7.1247	7.03603	7.10688	7.25135	7.21687	7.09778	7.28672	7.2026	7.21168	7.27619	7.3092	7.24072	7.37769	7.26497	7.46642	7.1463	7.01123	7.16062	7.08265	7.23459	7.35554
rno-miR-802-5p		0	0	0	0	0	0	0	0	0	0	0	0	0	0	0	0	0	0	0	0	0	0	0	0	0	0	0	0	0	0	0	0	0	0	0	0
rno-miR-871-5p		1.01125	1.13997	1.17682	1.19677	1.06869	1.04366	1.12183	1.07912	1.12948	1.13632	1.05201	1.14709	1.11331	1.21863	1.11478	1.10024	1.13429	1.20728	1.03711	1.1296	1.04328	1.14464	1.11628	1.19154	1.1046	1.23543	1.12877	1.29251	1.22785	1.23544	1.07115	1.12594	1.28275	1.17741	1.11254	1.08719
rno-miR-872-5p		13.5669	13.3821	13.4625	13.333	13.604	13.5333	13.5617	13.6346	13.6836	13.5004	13.7238	13.7106	13.5162	13.4582	13.8383	13.513	13.5622	13.5544	13.5028	13.5746	13.3653	13.726	13.6132	13.5396	13.4792	13.5276	13.5038	13.5911	13.6341	13.7	13.6344	13.3328	13.7507	13.7277	13.5372	13.6025
rno-miR-873-5p		0.610268	0.416331	0.413514	0.489216	0.483445	0.499573	0.450796	0.533898	0.455478	0.547553	0.463027	0.466215	0.486774	0.502116	0.404323	0.41884	0.413635	0.495429	0.450604	0.411403	0.411558	0.464727	0.488999	0.486118	0.440223	0.46617	0.455046	0.582496	0.507521	0.419668	0.444581	0.453312	0.421047	0.502652	0.486197	0.542125
rno-miR-874-5p		1.35813	1.26615	1.34539	1.32436	1.35308	1.38186	1.40929	1.40788	1.25634	1.26274	1.43889	1.31736	1.28119	1.26041	1.24261	1.444	1.38704	1.33435	1.2489	1.34003	1.25676	1.31474	1.32402	1.24041	1.31003	1.40423	1.25568	1.3388	1.3109	1.3173	1.31851	1.33562	1.22984	1.26109	1.35797	1.21406
rno-miR-875		0	0	0	0	0	0	0	0	0	0	0	0	0	0	0	0	0	0	0	0	0	0	0	0	0	0	0	0	0	0	0	0	0	0	0	0
rno-miR-876		-2.37342	-2.37129	-2.37155	-2.37227	-2.37258	-2.3717	-2.37206	-2.3721	-2.37174	-2.37145	-2.3712	-2.37097	-2.36478	-2.37156	-2.37234	-2.37105	-2.37154	-2.37193	-2.37207	-2.37174	-2.37172	-2.37108	-2.37228	-2.37244	-2.37274	-2.37097	-2.37177	-2.37178	-2.37124	-2.37097	-2.37247	-2.37189	-2.37083	-2.37152	-2.37243	-2.37171
rno-miR-877		8.23981	8.50983	8.3938	8.47075	8.18263	8.19587	8.53275	8.44048	8.53137	8.46158	8.32237	8.39187	8.31632	8.26802	7.93374	8.56847	8.44952	8.35484	8.0737	8.0811	8.39351	8.40589	8.03394	8.29063	8.3199	8.48079	8.60642	8.58003	8.59336	8.51102	8.38877	8.48269	8.62	8.32319	8.24712	8.23205
rno-miR-879-5p		-1.98213	-1.9738	-1.97481	-1.97764	-1.97883	-1.94566	-1.97681	-1.97696	-1.94582	-1.97443	-1.97347	-1.97254	-1.9484	-1.97485	-1.97792	-1.97287	-1.97477	-1.97632	-1.97686	-1.9458	-1.9755	-1.97298	-1.97769	-1.97829	-1.97948	-1.97256	-1.97569	-1.97572	-1.97361	-1.97255	-1.9784	-1.9464	-1.97202	-1.97472	-1.94852	-1.97545
rno-miR-880-5p		0	0	0	0	0	0	0	0	0	0	0	0	0	0	0	0	0	0	0	0	0	0	0	0	0	0	0	0	0	0	0	0	0	0	0	0
rno-miR-881-5p		-1.39564	-1.42421	-1.42562	-1.42955	-1.43121	-1.42646	-1.4284	-1.38728	-1.42667	-1.42508	-1.42376	-1.3398	-1.43026	-1.42567	-1.34727	-1.42292	-1.42556	-1.34505	-1.42847	-1.38531	-1.42657	-1.42307	-1.42961	-1.38911	-1.4321	-1.42249	-1.42684	-1.42688	-1.42395	-1.42248	-1.38927	-1.42748	-1.38041	-1.38417	-1.43042	-1.42651
rno-miR-883-5p		-1.98192	-1.97374	-1.97474	-1.97752	-1.97869	-1.97533	-1.9767	-1.97685	-1.97548	-1.94516	-1.97342	-1.97251	-1.97801	-1.97477	-1.91939	-1.97283	-1.9747	-1.97622	-1.97675	-1.97546	-1.97541	-1.97294	-1.97756	-1.91975	-1.97932	-1.97252	-1.9464	-1.97563	-1.97356	-1.97252	-1.97826	-1.97605	-1.972	-1.97465	-1.97813	-1.97537
rno-miR-92a-1-5p		7.32312	7.33138	7.53351	7.38612	7.17091	7.22721	7.66242	7.38714	7.56898	7.55453	7.39832	7.53196	7.46013	7.37951	7.35422	7.39061	7.30419	7.44782	7.36562	7.44401	7.65229	7.40734	7.2671	7.4334	7.34629	7.71956	7.68291	7.58914	7.77453	7.52107	7.43119	7.52904	7.45157	7.41106	7.36975	7.29616
rno-miR-92a-2-5p		0	0	0	0	0	0	0	0	0	0	0	0	0	0	0	0	0	0	0	0	0	0	0	0	0	0	0	0	0	0	0	0	0	0	0	0
rno-miR-92b-5p		7.24561	7.36597	7.09969	7.23669	7.19114	6.90628	7.45175	7.37817	7.37615	7.06235	7.29219	7.19634	7.09034	6.98193	7.10209	7.26029	7.40155	7.27953	6.73018	7.00016	7.02816	7.16755	6.72977	7.09835	7.22473	7.21487	7.47845	7.43014	7.41691	7.50968	7.24484	7.21476	7.58757	7.37061	7.14297	6.83932
rno-miR-93-5p		14.5387	14.7523	14.7828	14.735	14.6005	14.6621	14.5134	14.5696	14.6145	14.6335	14.4787	14.5126	14.5864	14.6648	14.4758	14.5232	14.5844	14.6468	14.6396	14.5124	14.7168	14.445	14.5502	14.5302	14.5455	14.5326	14.5813	14.5	14.2748	14.2088	14.5142	14.6865	14.44	14.5896	14.5641	14.5887
rno-miR-96-5p		2.45815	2.23804	2.18807	2.19929	2.25822	2.22215	2.24568	2.31725	2.25934	2.23194	2.3605	2.52421	2.26661	2.38118	2.37411	2.36768	2.45506	2.36162	2.42393	2.33509	2.14158	2.44333	2.37752	2.46719	2.44688	2.44898	2.29607	2.333	2.3972	2.37137	2.29872	2.29063	2.29641	2.26845	2.33504	2.37316
rno-miR-98-5p		13.0049	13.1371	13.0544	13.0225	13.0051	12.9421	13.1766	13.1015	13.1293	13.1443	13.1294	13.0655	12.9245	12.9187	13.0483	12.9246	13.0941	13.0709	12.9416	13.0725	13.0677	13.1593	13.049	13.0609	13.0269	13.048	13.1424	13.206	13.32	13.1467	13.0961	12.9719	13.2372	13.1506	13.0906	13.006
rno-miR-99a-5p		15.3918	15.4863	15.5861	15.4532	15.4596	15.4412	15.631	15.5058	15.5892	15.5064	15.5539	15.5567	15.5116	15.4681	15.5287	15.6054	15.491	15.4724	15.3769	15.4928	15.4784	15.8001	15.4277	15.3919	15.5695	15.4132	15.5415	15.5813	15.9316	16.0385	15.526	15.4299	15.7865	15.4232	15.5015	15.4533
rno-miR-99b-5p		15.8973	16.2316	16.2234	16.164	16.136	16.1661	16.1785	16.1537	16.2495	16.2354	16.1199	16.1412	16.1839	16.2426	16.1094	16.3038	16.2205	16.1815	16.1863	16.1922	16.0907	16.1682	15.9931	16.0698	16.2696	16.2356	16.2667	16.1824	16.1972	16.155	16.1037	16.1907	16.341	16.2129	16.2324	16.1774
rno-miR-9a-5p		16.1539	16.1197	16.1348	16.0368	16.3168	16.2838	16.167	16.178	16.2008	16.1367	16.3156	16.2667	16.2409	16.2357	16.5044	16.2994	16.2941	16.239	16.2229	16.2646	16.0117	16.3074	16.218	16.186	16.1837	16.1589	16.1486	16.1817	16.3755	16.3399	16.3149	16.0497	16.3654	16.4042	16.2465	16.3066
rno-miR-9b-5p		0.851894	0.780758	0.905196	0.805126	0.876818	0.901118	0.724919	0.766952	0.773183	0.822073	0.826821	0.876026	0.761478	0.77633	0.762544	0.784582	0.820329	0.769861	0.809366	0.773267	0.858925	0.784127	0.845382	0.919384	0.794851	0.785836	0.857783	0.772531	0.736226	0.785844	0.880001	0.770622	0.741411	0.776848	0.760919	0.729837

## Sheet: VX 5.25.17 (4hr)
Protocol Description
Protocol Name	ldh 2 wave
Result Filename	P:\Promega\Instinct Software\Results\4hrldh5.25_ldh 2 wave_5-25-2017_7-28-31 PM.xml
Total Steps	1
Step1	Absorbance, A(680)nm, B(490)nm, 96 well plate
Plate Results
	Read 1	Wavelength A(680)
		1	2	3	4	5	6	7	8	9	10	11	12
	A	0.176796	0.169684	0.202277	0.183987	0.170589	0.160319	0.178687	0.172151	0.203816	0.164796	0.159595	0.162931
	B	0.197031	0.188405	0.206896	0.208717	0.205562	0.205005	0.207935	0.20813	0.190237	0.198648	0.183502	0.179063
	C	0.176561	0.16098	0.183176	0.183127	0.170051	0.175348	0.200755	0.171085	0.185754	0.183418	0.172747	0.187166
	D	0.184666	0.16492	0.195194	0.187782	0.165674	0.173103	0.196705	0.19251	0.201214	0.182134	0.2058	0.184859
	E	0.168571	0.149389	0.175024	0.164383	0.179485	0.17154	0.177306	0.173305	0.186575	0.173719	0.176517	0.193013
	F	0.184296	0.139037	0.172535	0.188078	0.182419	0.185511	0.189497	0.204025	0.208832	0.206158	0.192251	0.20494
	G	0.187322	0.16874	0.183807	0.170059	0.15433	0.142061
	H
		Wavelength B(490)
		1	2	3	4	5	6	7	8	9	10	11	12
	A	1.13989	1.16597	1.17588	1.13097	1.10444	1.11346	1.45128	1.45763	1.56465	1.3342	1.29294	1.31222
	B	1.1249	1.13292	1.11544	1.16012	1.12356	1.16492	1.44142	1.49925	1.52943	1.34021	1.32086	1.32784
	C	1.13729	1.14123	1.13295	1.18554	1.16274	1.14476	1.55981	1.53533	1.52696	1.40175	1.39979	1.42667
	D	1.19594	1.15766	1.19747	1.13367	1.1549	1.14377	1.45359	1.44811	1.51218	1.36635	1.3561	1.36349
	E	1.17203	1.16658	1.19659	1.16856	1.1862	1.16892	1.53543	1.48038	1.52617	1.35925	1.26144	1.36485
	F	1.13906	1.09693	1.19602	1.17184	1.13451	1.17294	1.50446	1.49563	1.55437	1.36059	1.31801	1.36636
	G	1.13454	1.15549	1.14509	0.230816	0.213864	0.202814
	H
		0.96309	0.996282	0.973601	0.946983	0.933853	0.953142	1.2726	1.28548	1.36084	1.1694	1.13334	1.14929
		0.927867	0.944518	0.908544	0.951402	0.918001	0.95992	1.23349	1.29112	1.33919	1.14156	1.13736	1.14877
		0.960725	0.980255	0.949775	1.00241	0.992684	0.96941	1.35905	1.36424	1.3412	1.21833	1.22704	1.2395
		1.01127	0.992744	1.00227	0.945887	0.989224	0.970668	1.25688	1.2556	1.31096	1.18422	1.15029	1.17863		Media + Serum
		1.00346	1.01719	1.02157	1.00418	1.00671	0.997379	1.35813	1.30707	1.3396	1.18553	1.08493	1.17184		0.965085
		0.95476	0.957897	1.02349	0.983759	0.952094	0.987429	1.31497	1.2916	1.34554	1.15443	1.12576	1.16142		Media Only
		0.947221	0.986749	0.961286	0.0607572	0.0595345	0.0607527								0.0603481
				STD DEV	ERROR					STD DEV	ERROR
	Control	0.977658	0.0729204	0.0306259	0.012503		CD	0.944659	0.0399222	0.0236203	0.00964294				0.904737
		0.926976	0.0222391					0.943108	0.0383704
		0.963585	0.0588477					0.988169	0.0834323
		1.0021	0.0973592					0.968593	0.0638559
		1.01407	0.109336					1.00276	0.0980198
		0.978715	0.0739778					0.974427	0.0696903
				STD DEV	ERROR					STD DEV	ERROR
	Stretch	1.3063	0.401567	0.0296854	0.012119		SD	1.15068	0.24594	0.0327864	0.013385
		1.28793	0.383196					1.14256	0.237826
		1.35483	0.450095					1.22829	0.323552
		1.27448	0.369744					1.17105	0.266311
		1.33493	0.430195					1.14743	0.242696
		1.31737	0.412634					1.1472	0.242465
					STD ERROR
	Control		0.0724466		0.012503
	Control + Drug		0.0655485		0.009643
	Stretch		0.407905		0.012119
	Stretch + Drug		0.259798		0.013385

## Sheet: VX 5.25.17 (24hr)
Protocol Description
Protocol Name	ldh 2 wave
Result Filename	P:\Promega\Instinct Software\Results\24hrldh5.26_ldh 2 wave_5-26-2017_3-15-25 PM.xml
Total Steps	1
Step1	Absorbance, A(680)nm, B(490)nm, 96 well plate
Plate Results
	Read 1	Wavelength A(680)
		1	2	3	4	5	6	7	8	9	10	11	12
	A	0.203102	0.198979	0.190158	0.174623	0.16255	0.171837	0.175436	0.196541	0.181645	0.172995	0.169811	0.214414
	B	0.209532	0.192896	0.197983	0.195938	0.200903	0.196688	0.197358	0.208379	0.191737	0.20469	0.204293	0.218813
	C	0.197386	0.183985	0.19194	0.198309	0.184576	0.172158	0.177823	0.204324	0.212964	0.229889	0.2205	0.236995
	D	0.222737	0.201238	0.220459	0.223839	0.200153	0.20616	0.216344	0.232522	0.223855	0.239372	0.226867	0.234435
	E	0.194811	0.191136	0.203017	0.193052	0.202318	0.222806	0.206946	0.202316	0.221089	0.212374	0.224198	0.228433
	F	0.221516	0.203494	0.207195	0.200928	0.221752	0.239935	0.216384	0.229501	0.220789	0.226259	0.235853	0.243936
	G	0.211999	0.195374	0.193681	0.188784	0.183997	0.162803
	H
																1.05775		0.973765	serum background
		Wavelength B(490)
		1	2	3	4	5	6	7	8	9	10	11	12			0.083989
	A	1.24018	1.26445	1.19361	1.21542	1.19841	1.21308	1.5268	1.58781	1.52656	1.32742	1.22166	1.36434
	B	1.30118	1.20065	1.20586	1.17461	1.19619	1.1835	1.50708	1.49348	1.51541	1.30167	1.23114	1.32704
	C	1.1988	1.0905	1.19809	1.18676	1.18533	1.14644	1.62268	1.64227	1.65544	1.43472	1.34961	1.40671
	D	1.26207	1.30219	1.2843	1.27208	1.25194	1.2615	1.51658	1.52231	1.53615	1.36846	1.36602	1.36248
	E	1.32412	1.37502	1.33648	1.26898	1.21918	1.30858	1.51301	1.52566	1.53714	1.29322	1.40293	1.37437
	F	1.29856	1.32364	1.31249	1.23941	1.22779	1.27053	1.56693	1.47412	1.57571	1.39629	1.34031	1.37556
	G	1.23005	1.2528	1.29146	0.274182	0.269173	0.244196
	H
		1.03708	1.06547	1.00345	1.04079	1.03586	1.04125	1.35136	1.39127	1.34492	1.15442	1.05185	1.14993
		1.09165	1.00776	1.00788	0.978674	0.99529	0.986815	1.30972	1.2851	1.32367	1.09698	1.02685	1.10823
		1.00141	0.906512	1.00615	0.988454	1.00075	0.974278	1.44486	1.43795	1.44248	1.20483	1.12911	1.16972			Media	1.05775		DMEM (no serum)		0.083989
		1.03933	1.10096	1.06384	1.04824	1.05178	1.05534	1.30024	1.28979	1.3123	1.12909	1.13915	1.12805
		1.12931	1.18388	1.13346	1.07592	1.01686	1.08578	1.30606	1.32335	1.31605	1.08084	1.17873	1.14593
		1.07704	1.12015	1.10529	1.03848	1.00604	1.0306	1.35055	1.24462	1.35493	1.17003	1.10445	1.13162
		1.01805	1.05743	1.09778	0.0853983	0.085176	0.0813928
		CONTROL	Minus Background		CD	Minus Background		S	Minus Background		SD	Minus Background
		1.03533	0.0615682		1.0393	0.0655366		1.36252	0.388754		1.11873	0.144968
		1.03576	0.0619958		0.986927	0.0131617		1.30616	0.332399		1.07735	0.103589
		0.971359	-0.0024058		0.987829	0.0140642		1.44176	0.467996		1.16788	0.19412
		1.06804	0.0942789		1.05179	0.0780236		1.30077	0.327008		1.1321	0.158331
		1.14888	0.175119		1.05952	0.0857549		1.31515	0.341387		1.13517	0.161404
		1.10083	0.127063		1.02504	0.0512749		1.3167	0.342934		1.13537	0.161604
			STD DEV	Error		STD DEV	Error		STD DEV	Error		STD DEV	Error
			0.0611311	0.0249567		0.0314484	0.0128387		0.0542304	0.0221395		0.0295427	0.0120608
						Standard Error
		Control		0.0862697		0.024957
		Control + Drug		0.0513026		0.012839
		Stretch		0.366746		0.022139
		Stretch + Drug		0.154003		0.012061

## Sheet: VX 6.1.17 (4hr)
Protocol Description
Protocol Name	ldh 2 wave
Result Filename	P:\Promega\Instinct Software\Results\4hrldh6.1.17_ldh 2 wave_6-1-2017_6-50-40 PM.xml
Total Steps	1
Step1	Absorbance, A(680)nm, B(490)nm, 96 well plate
Plate Results
	Read 1	Wavelength A(680)
		1	2	3	4	5	6	7	8	9	10	11	12
	A	0.166586	0.168214	0.180011	0.17464	0.151515	0.166124	0.154435	0.162654	0.173681	0.153028	0.160952	0.176228
	B	0.182131	0.172211	0.180161	0.178538	0.181772	0.179741	0.179359	0.188854	0.179199	0.175594	0.18246	0.195753
	C	0.16935	0.163267	0.161032	0.165322	0.171169	0.188736	0.209354	0.170002	0.170206	0.163168	0.179141	0.177188
	D	0.159059	0.152862	0.168914	0.165754	0.168407	0.166391	0.182776	0.189328	0.177188	0.180089	0.177173	0.19186
	E	0.159695	0.160007	0.152405	0.15996	0.159124	0.17372	0.159372	0.164971	0.174868	0.177403	0.185133	0.180556
	F	0.176345	0.166448	0.168984	0.164054	0.166502	0.165476	0.163078	0.180183	0.185692	0.177913	0.172672	0.209646
	G	0.163707	0.152491	0.179486	0.17664	0.17321	0.1471	0.167319	0.163012	0.174846
	H
		Wavelength B(490)
		1	2	3	4	5	6	7	8	9	10	11	12
	A	0.820266	0.826146	0.836756	0.832049	0.812419	0.805472	0.900068	0.885707	0.884833	0.871839	0.865573	0.880886
	B	0.859672	0.811292	0.795624	0.7834	0.773471	0.789085	0.921263	0.945613	0.957325	0.857838	0.870482	0.824481
	C	0.740842	0.830759	0.779775	0.762626	0.775158	0.792476	0.92425	0.904714	0.925878	0.834105	0.87609	0.833151
	D	0.859573	0.854325	0.875756	0.785457	0.806843	0.802334	0.914577	0.917292	0.906061	0.856395	0.867271	0.891521
	E	0.840588	0.837542	0.846085	0.704237	0.782987	0.789409	0.926845	0.927607	0.943936	0.881486	0.872436	0.862862
	F	0.860954	0.840454	0.875082	0.820835	0.803659	0.822019	0.935944	0.909323	0.951806	0.911318	0.890074	0.892734
	G	0.785766	0.778595	0.774029	0.250153	0.249645	0.223867	1.1684	1.18471	1.16309
	H
		0.65368	0.657932	0.656745	0.657408	0.660904	0.639348	0.745634	0.723054	0.711152	0.718811	0.704621	0.704658
		0.677541	0.639081	0.615464	0.604861	0.5917	0.609344	0.741904	0.756759	0.778125	0.682244	0.688022	0.628728
		0.571492	0.667492	0.618743	0.597304	0.60399	0.603739	0.714896	0.734713	0.755673	0.670937	0.69695	0.655963
		0.700515	0.701464	0.706842	0.619704	0.638436	0.635943	0.731801	0.727964	0.728873	0.676306	0.690098	0.699661
		0.680893	0.677535	0.69368	0.544277	0.623863	0.615688	0.767473	0.762636	0.769068	0.704083	0.687302	0.682306
		0.684608	0.674007	0.706099	0.656781	0.637157	0.656543	0.772865	0.72914	0.766114	0.733405	0.717402	0.683088
		0.622059	0.626104	0.594543	0.0735134	0.0764344	0.0767668	1.00108	1.0217	0.988241
		CONTROL			CD			Stretch			SD			0.05	DMEM	0.1
		0.656119	0.0418838		0.652554	0.038318		0.726613	0.112377		0.709363	0.0951276		0.614236	0.0755715	1.00367		0.538664
		0.644029	0.029793		0.601968	-0.0122673		0.75893	0.144694		0.666331	0.0520959
		0.619242	0.00500673		0.601678	-0.0125578		0.735094	0.120858		0.674616	0.0603808
		0.70294	0.0887046		0.631361	0.0171253		0.729546	0.115311		0.688688	0.0744526
		0.684036	0.0698004		0.594609	-0.0196261		0.766392	0.152157		0.691231	0.076995
		0.688238	0.0740024		0.65016	0.0359247		0.75604	0.141804		0.711299	0.097063
			STDEV	STD ERROR		STDEV	STD ERROR		STDEV	STD ERROR		STDEV	STD ERROR
			0.0314666	0.0128462		0.0259947	0.0106123		0.0170143	0.00694605		0.0180458	0.00736718
					STANDARD ERROR
		Control	0.0515318		0.012846
		Control + Drug	0.00781946		0.010612
		Stretch	0.1312		0.006946
		Stretch + Drug	0.0760192		0.007367

## Sheet: VX 6.1.17 (24hr)
Protocol Description
Protocol Name	ldh 2 wave
Result Filename	P:\Promega\Instinct Software\Results\24hrldh6.1_ldh 2 wave_6-2-2017_2-45-02 PM.xml
Total Steps	1
Step1	Absorbance, A(680)nm, B(490)nm, 96 well plate
Plate Results
	Read 1	Wavelength A(680)
		1	2	3	4	5	6	7	8	9	10	11	12
	A	0.179748	0.163591	0.152588	0.15628	0.165645	0.153205	0.168623	0.168424	0.160146	0.158436	0.172554	0.170622
	B	0.175685	0.16584	0.177768	0.180723	0.180617	0.167981	0.177369	0.166216	0.183697	0.176139	0.171781	0.1758
	C	0.16984	0.141316	0.162871	0.166672	0.171967	0.177626	0.178491	0.151775	0.184631	0.188568	0.176522	0.196555
	D	0.173322	0.140934	0.159615	0.158569	0.167756	0.175113	0.165017	0.174447	0.147264	0.174676	0.158595	0.186318
	E	0.158167	0.158604	0.159793	0.133762	0.154838	0.172571	0.158429	0.152128	0.150231	0.166488	0.166567	0.183975
	F	0.17166	0.152521	0.182315	0.175352	0.159505	0.154948	0.157797	0.152066	0.160216	0.170754	0.141321	0.189201
	G	0.165673	0.148441	0.17522	0.121163	0.147246	0.146421	0.185709	0.152191	0.145459
	H
		Wavelength B(490)
		1	2	3	4	5	6	7	8	9	10	11	12
	A	0.795627	0.85341	0.831075	0.771795	0.790451	0.788128	0.952252	0.924884	0.969159	0.891713	0.893097	0.864537
	B	0.848572	0.850044	0.849512	0.798896	0.800388	0.7836	0.956385	0.948026	0.975179	0.883591	0.865296	0.882569
	C	0.788047	0.780556	0.813397	0.78622	0.789463	0.80309	0.960273	0.935089	0.962043	0.925402	0.897893	0.898375
	D	0.875093	0.862367	0.869534	0.811837	0.795075	0.840418	0.933097	0.964965	0.930749	0.85766	0.879919	0.857017
	E	0.867015	0.829366	0.871332	0.75915	0.78034	0.791627	0.948038	0.979755	0.97699	0.850946	0.876835	0.866576
	F	0.820492	0.857123	0.859655	0.752242	0.797941	0.825716	0.952816	0.951642	0.9194	0.831005	0.888898	0.902975
	G	0.80475	0.767397	0.778147	0.179738	0.215368	0.212923	0.951644	0.917062	0.899333
	H
		0.615879	0.68982	0.678487	0.615515	0.624806	0.634923	0.783629	0.75646	0.809013	0.733277	0.720543	0.693915
		0.672887	0.684204	0.671744	0.618174	0.619771	0.615619	0.779015	0.78181	0.791481	0.707453	0.693515	0.706769		Control	0.0561268
		0.618207	0.63924	0.650526	0.619549	0.617495	0.625464	0.781782	0.783313	0.777412	0.736834	0.721372	0.701821		Control + Drug	0.00708271
		0.701772	0.721433	0.709919	0.653268	0.627319	0.665304	0.76808	0.790517	0.783485	0.682985	0.721324	0.670699		Stretch	0.167667
		0.708848	0.670762	0.711539	0.625388	0.625501	0.619056	0.78961	0.827627	0.826759	0.684458	0.710268	0.6826		Stretch + Drug	0.0846487
		0.648832	0.704602	0.67734	0.57689	0.638436	0.670768	0.795019	0.799576	0.759184	0.660251	0.747577	0.713774
		0.639076	0.618957	0.602927	0.0585754	0.0681223	0.0665019	0.765935	0.764871	0.753875
5% MEDIA	0.62032				0.62032				0.62032				0.62032
		CONTROL		AVG.		CD		AVG.		STRETCH		AVG.		SD		AVG.
		0.661395	0.0410755	0.0561268		0.625082	0.0047617	0.00708271		0.783034	0.162714	0.167667		0.715912	0.0955918	0.0846487
		0.676278	0.0559585			0.617854	-0.00246543			0.784102	0.163782			0.702579	0.082259
		0.635991	0.015671			0.620836	0.000516167			0.780836	0.160516			0.720009	0.099689
		0.711041	0.0907214			0.64863	0.0283104			0.780694	0.160374			0.691669	0.0713491
		0.69705	0.0767297			0.623315	0.00299513			0.814665	0.194345			0.692442	0.0721222
		0.676924	0.0566045			0.628698	0.0083783			0.784593	0.164273			0.707201	0.0868809
			STD DEV				STD DEV				STD DEV				STD DEV
			0.0263998	0.0107777			0.0110333	0.00450435			0.0131696	0.00537648			0.0117511	0.00479738
					Standard Error
		Control	0.0561268		0.010778
		CD	0.00708271		0.004504
		Stretch	0.167667		0.005376
		SD	0.0846487		0.004797

## Sheet: VX 6.8.17 (4hr)
Protocol Description
Protocol Name	ldh 2 wave
Result Filename	P:\Promega\Instinct Software\Results\4hrLDH6.8_ldh 2 wave_6-8-2017_7-23-14 PM.xml
Total Steps	1
Step1	Absorbance, A(680)nm, B(490)nm, 96 well plate
Plate Results
	Read 1	Wavelength A(680)
		1	2	3	4	5	6	7	8	9	10	11	12
	A	0.191475	0.187809	0.187267	0.186525	0.180589	0.170564	0.206112	0.219639	0.209976	0.201136	0.181288	0.196968
	B	0.20372	0.196119	0.189049	0.193488	0.198121	0.19234	0.225252	0.22548	0.217102	0.204031	0.211158	0.222202
	C	0.208858	0.184554	0.190206	0.184712	0.19069	0.185363	0.218571	0.216713	0.214853	0.20097	0.199362	0.203974
	D	0.205289	0.191259	0.1747	0.189464	0.188483	0.188607	0.217528	0.225513	0.226265	0.208289	0.201956	0.22467
	E	0.185012	0.179531	0.174801	0.185428	0.170138	0.170278	0.213604	0.232169	0.206256	0.202727	0.199367	0.217029
	F	0.201097	0.196587	0.185551	0.200842	0.178279	0.193641	0.208757	0.236592	0.220945	0.204432	0.211389	0.233651
	G	0.214359	0.215922	0.213802	0.213593	0.204644	0.205557	0.200315	0.206509	0.205245	0.200333	0.191872	0.20187
	H	0.225893	0.224719	0.223021	0.227558	0.225527	0.220326	0.239084	0.243358	0.236916	0.195454	0.19659	0.23947
		Wavelength B(490)
		1	2	3	4	5	6	7	8	9	10	11	12
	A	0.840978	0.847198	0.868085	0.815033	0.831022	0.8156	1.52498	1.58272	1.5536	1.17792	1.10268	1.11929
	B	0.843434	0.81833	0.830534	0.829594	0.758117	0.817983	1.62154	1.59017	1.60807	1.13237	1.10486	1.04859
	C	0.800104	0.803415	0.829039	0.84621	0.825615	0.832296	1.61055	1.67104	1.45991	1.09438	1.1233	1.10008
	D	0.87291	0.851273	0.819912	0.837658	0.854457	0.81891	1.51503	1.60939	1.507	1.14097	1.18792	1.21955
	E	0.860772	0.881013	0.8692	0.860803	0.828659	0.856847	1.60247	1.5868	1.54253	1.08967	1.07109	1.04062
	F	0.903768	0.898639	0.900362	0.819276	0.82865	0.863913	1.52222	1.36184	1.31787	1.03469	1.07087	1.00613
	G	1.51546	1.53161	1.52689	1.51263	1.51058	1.53602	1.47307	1.49538	1.53308	0.833041	0.826508	0.779855
	H	1.62005	1.60993	1.69706	1.61038	1.59926	1.53	1.61451	1.62248	1.52472	0.252983	0.304539	0.316494
	A	0.649503	0.659388	0.680818	0.628508	0.650433	0.645036	1.31887	1.36308	1.34362	0.976785	0.921388	0.922327
	B	0.639714	0.622211	0.641486	0.636106	0.559996	0.625643	1.39629	1.36469	1.39097	0.928334	0.8937	0.826387
	C	0.591247	0.618861	0.638833	0.661498	0.634924	0.646933	1.39198	1.45433	1.24506	0.893414	0.923943	0.89611
	D	0.667621	0.660014	0.645212	0.648194	0.665974	0.630303	1.2975	1.38388	1.28073	0.932683	0.985966	0.994876
	E	0.67576	0.701482	0.694399	0.675375	0.658521	0.686569	1.38886	1.35464	1.33627	0.886939	0.871721	0.823588
	F	0.702671	0.702052	0.714811	0.618433	0.650371	0.670271	1.31347	1.12525	1.09692	0.830257	0.859483	0.772482
	G	1.3011	1.31569	1.31309	1.29903	1.30593	1.33047	1.27275	1.28887	1.32783	0.632708	0.634636	0.577985
	H	1.39415	1.38521	1.47404	1.38282	1.37373	1.30967	1.37543	1.37912	1.2878	0.0575291	0.107949	0.0770238
		5% MEDIA	0.61511
		C			CD			S			SD
	A	0.663236	0.0481264		0.641326	0.0262158		1.34186	0.726746		0.940166	0.325056
	B	0.63447	0.0193603		0.607248	-0.00786153		1.38398	0.768875		0.882807	0.267697
	C	0.616313	0.00120353		0.647785	0.0326752		1.36379	0.74868		0.904489	0.289379
	D	0.657616	0.0425056		0.648157	0.0330474		1.3207	0.705593		0.971175	0.356065
	E	0.690547	0.0754372	AVG.	0.673488	0.0583784	AVG.	1.35992	0.744813	AVG.	0.860749	0.245639	AVG.
	F	0.706511	0.0914013	0.0463391	0.646358	0.0312485	0.0289506	1.17855	0.563436	0.70969	0.820741	0.205631	0.281578
		STD DEV	STD ERROR		STD DEV	STD ERROR		STD DEV	STD ERROR		STD DEV	STD ERROR
		0.033646	0.0137359		0.0212816	0.0086882		0.0747724	0.0305257		0.0543173	0.0221749
				LDH	STD ERROR
		CONTROL		0.0463398	0.013736
		CONTROL + VINA.		0.028951	0.008688
		STRETCH		0.70969	0.030526
		STRETCH + VINA.		0.281578	0.022175
		AMP B (1) + STRETCH			AMP B (500) + STRETCH		AVG.	AMP B (100) + STRETCH		AVG.
		1.30996	0.69485	AVG.	1.31181	0.696701		1.29648	0.681375
		1.4178	0.802691	0.74877	1.35541	0.740298	0.718499	1.34745	0.732341	0.706858
		STD DEV	STD ERROR		STD DEV	STD ERROR		STD DEV	STD ERROR
		0.0762554	0.0311311		0.0308283	0.0125856		0.0360386	0.0147127
			LDH	STD ERROR
		CONTROL	0.046339	0.013736
		STRETCH	0.70969	0.030526
		1 μM + STRETCH	0.74877	0.031131
		500 nM + STRETCH	0.718499	0.012586
		100 nM + STRETCH	0.706858	0.014713

## Sheet: VX 6.8.17 (24hr)
Protocol Description
	Protocol name: ldh 2 wave
	Result File name: \Thumb Drive\Promega\Data\CSV\24hrLDH6.8_ldh 2 wave_6-9-2017_3-21-57 PM.csv
	Total steps: 1
Step 1	Absorbance	A(680)nm. B(490)nm. 1 repeat. 96 well plate
PlateResults
	Read 1	A(680)	nm
		1	2	3	4	5	6	7	8	9	10	11	12
	A	0.227404	0.213067	0.198142	0.201427	0.186048	0.173231	0.206728	0.206858	0.22603	0.196596	0.207365	0.220949
	B	0.21548	0.190464	0.21413	0.214805	0.20531	0.205361	0.229773	0.226541	0.229885	0.218761	0.208368	0.265856
	C	0.205056	0.182874	0.169951	0.181258	0.183307	0.166321	0.218032	0.207553	0.213402	0.194747	0.206477	0.243021
	D	0.214887	0.185718	0.190529	0.18946	0.173987	0.191798	0.227807	0.219595	0.210593	0.207477	0.192237	0.247841
	E	0.196868	0.155611	0.157752	0.179283	0.150612	0.157198	0.191126	0.195845	0.204056	0.178202	0.195932	0.204833
	F	0.202149	0.181236	0.192506	0.196553	0.181232	0.182854	0.195622	0.216085	0.208381	0.197223	0.200632	0.412152
	G	0.214667	0.195764	0.196974	0.197299	0.208961	0.195721	0.180717	0.194378	0.199514	0.1663	0.172844	0.219555
	H	0.226419	0.199719	0.210971	0.195818	0.198733	0.204567	0.211745	0.215207	0.210719	0.178204	0.154358	0.173549
	Read 2	B(490)	nm
		1	2	3	4	5	6	7	8	9	10	11	12
	A	0.954477	0.900054	0.859606	0.898066	0.875273	0.862268	1.52879	1.47711	1.67293	1.17361	1.22542	0.478253
	B	0.844302	0.851673	0.933041	0.879753	0.791265	0.850117	1.53309	1.58963	1.56169	1.22167	1.20249	0.557846
	C	0.888424	0.857499	0.925976	0.824764	0.847763	0.877535	1.63359	1.57526	1.62846	1.23395	1.20789	0.528041
	D	0.872136	0.86891	0.957873	0.852208	0.88952	0.936163	1.51184	1.5782	1.49367	1.2499	1.24314	0.473319
	E	0.868496	0.838928	0.849717	0.884409	0.814566	1.03716	1.40736	1.60313	1.52893	1.11474	1.15013	0.379856
	F	0.914278	0.874113	0.892457	0.865044	0.989829	0.884325	1.41904	1.55645	1.48719	1.12329	1.15417	1.18789
	G	1.56334	1.21122	1.54896	1.47504	1.52879	1.52899	1.4929	1.57688	1.62199	0.759087	0.775455	0.826238
	H	1.70822	1.46332	1.66998	1.49021	1.63647	1.6235	1.64223	1.65523	1.62719	0.222988	0.193085	0.220619
		1	2	3	4	5	6	7	8	9	10	11	12
	A	0.727073	0.686987	0.661465	0.696638	0.689226	0.689037	1.32206	1.27025	1.4469	0.977015	1.01805	0.257305
	B	0.628822	0.661208	0.71891	0.664949	0.585956	0.644756	1.30332	1.36309	1.33181	1.00291	0.994126	0.29199
	C	0.683368	0.674626	0.756025	0.643505	0.664457	0.711213	1.41556	1.36771	1.41506	1.0392	1.00142	0.28502
	D	0.657249	0.683192	0.767343	0.662749	0.715533	0.744365	1.28404	1.3586	1.28307	1.04243	1.0509	0.225478
	E	0.671628	0.683317	0.691965	0.705125	0.663955	0.879957	1.21623	1.40729	1.32487	0.936537	0.954193	0.175023
	F	0.712129	0.692877	0.699951	0.668492	0.808597	0.701472	1.22342	1.34037	1.27881	0.926066	0.953539	0.775734														B2		B3		B4		B5		B6		B7		B8		B9		B10		B11		B12		C1
	G	1.34867	1.01546	1.35198	1.27774	1.31983	1.33327	1.31218	1.3825	1.42247	0.592787	0.602611	0.606683													5555.59	17353.8	5462.08	16433.4	4528.71	16407.9	5120.03	16770.6	6277.34	16768.6	5481.68	15852	1136.7	15970.4	997.825	15847.9	1064.2	16259.1	2329.46	16652.9	2434.68	14588.1	10745.4	16780.4
	H	1.4818	1.2636	1.45901	1.29439	1.43774	1.41893	1.43048	1.44002	1.41648	0.0447837	0.038727	0.0470701
	5% MEDIA	0.600694
VINA.		CONTROL			CONTROL + VINA.			STRETCH			STRETCH + VINA. (2 WELLS)
	A	0.691842	0.091148		0.691634	0.09094		1.3464	0.745711		0.997533	0.396839
	B	0.669647	0.0689534		0.631887	0.0311933		1.33274	0.732046		0.998519	0.397825
	C	0.704673	0.103979		0.673059	0.072365		1.39944	0.798748		1.02031	0.419618
	D	0.702595	0.101901		0.707549	0.106856		1.30857	0.707878		1.04666	0.445971
	E	0.682303	0.0816099	AVG.	0.749679	0.148986	AVG.	1.31613	0.715437	AVG.	0.945365	0.344672	AVG.
	F	0.701652	0.100959	0.0914251	0.726187	0.125493	0.0959721	1.28087	0.680172	0.729999	0.939802	0.339109	0.390672
		STD DEV.	STD. ERROR		STD DEV.	STD. ERROR		STD. DEV	STD. ERROR		STD. DEV	STD. ERROR
		0.0138538	0.00565579		0.0414229	0.0169108		0.0404019	0.016494		0.0418565	0.0170878
		LDH	STD. ERROR
	CONTROL	0.091425	0.005656
	CONTROL + VINA.	0.095972	0.016911
	STRETCH	0.729999	0.016494
	STRETCH + VINA.	0.390672	0.017088
	1 µM			500 nM			100 nM
	1.23871	0.638013	AVG.	1.31028	0.709588	AVG.	1.37238	0.771691	AVG.
	1.40147	0.800778	0.719395	1.38369	0.782995	0.746291	1.42899	0.8283	0.799996
	STD. DEV	STD. ERROR		STD. DEV	STD. ERROR		STD. DEV	STD. ERROR
	0.115093	0.0813827		0.0519067	0.0367036		0.0400283	0.0283043
		LDH	STD. ERROR
	CONTROL	0.091425	0.005656
	STRETCH	0.729999	0.016494
	1 µM + STRETCH	0.719395	0.081383
	500 nM + STRETCH	0.746291	0.036704
	100 nM + STRETCH	0.799996	0.028304
[truncated: 143 more columns]

## Sheet: VX 6.15.17 (4hr)
	Protocol name: ldh 2 wave
	Result File name: \Thumb Drive\Promega\Data\CSV\4hrldh6.15_ldh 2 wave_6-15-2017_6-31-31 PM.csv
	Total steps: 1
Step 1	Absorbance	A(680)nm. B(490)nm. 1 repeat. 96 well plate
PlateResults
	Read 1	A(680)	nm
		1	2	3	4	5	6	7	8	9	10	11	12
	A	0.194094	0.158453	0.176292	0.161541	0.132694	0.145587	0.168204	0.177734	0.168856	0.154013	0.160285	0.170302
	B	0.186903	0.169104	0.159989	0.183828	0.166294	0.160984	0.168066	0.189561	0.192006	0.176377	0.230888	0.187671
	C	0.173358	0.161534	0.163233	0.179522	0.164208	0.175837	0.188012	0.161712	0.182095	0.1788	0.1443	0.174001
	D	0.185758	0.172106	0.159601	0.174153	0.151848	0.162585	0.200818	0.190782	0.211176	0.184944	0.184069	0.19109
	E	0.179578	0.134832	0.140432	0.152774	0.154933	0.163671	0.180116	0.165556	0.197205	0.177122	0.172286	0.18854
	F	0.187351	0.158618	0.169746	0.167717	0.170883	0.161447	0.182963	0.213858	0.21938	0.17582	0.182774	0.216407
	G	0.184018	0.165421	0.164062	0.197243	0.183298	0.173476	0.167788	0.187298	0.175312	0.175048	0.148546	0.170668
	H	0.170422	0.161092	0.172677	0.168911	0.170016	0.193365	0.191918	0.181887	0.229815	0.203663	0.173288	0.182336
	Read 2	B(490)	nm
		1	2	3	4	5	6	7	8	9	10	11	12
	A	0.854707	0.872284	0.90132	0.87266	0.880703	0.879298	1.33589	1.3729	1.33837	1.00727	1.03642	1.04742
	B	0.92724	0.943104	0.903808	0.896226	0.897094	0.888973	1.05976	1.36122	1.34064	1.0301	1.11622	1.05294
	C	0.91573	0.894785	0.889124	0.91041	0.900908	0.91145	1.40592	1.38785	1.38593	1.07484	1.06218	1.10727
	D	0.944266	0.973166	0.954713	0.90338	0.955867	0.894344	1.42739	1.41757	1.43116	1.05849	1.06717	1.06691
	E	0.894361	0.905758	0.903217	0.90326	0.916128	0.88613	1.4391	1.35944	1.36602	1.03304	1.04382	1.08461
	F	0.939582	0.864084	0.877808	0.896651	0.907942	0.915709	1.47353	1.49271	1.46073	1.09902	1.07912	1.18882
	G	1.46639	1.44397	1.44525	1.51122	1.51843	1.51723	1.45226	1.50424	1.48577	0.883543	0.891988	0.913739
	H	0.934514	0.927088	0.95743	0.920804	0.940516	1.0496	0.943545	0.935435	1.06944	0.25697	0.221253	0.235192
		1	2	3	4	5	6	7	8	9	10	11	12
	A	0.660613	0.713831	0.725028	0.711118	0.748009	0.73371	1.16769	1.19517	1.16951	0.853259	0.87613	0.877117
	B	0.740337	0.774	0.743819	0.712398	0.7308	0.727989	0.891691	1.17166	1.14863	0.853724	0.885331	0.865266
	C	0.742373	0.733251	0.725891	0.730888	0.7367	0.735613	1.21791	1.22614	1.20383	0.89604	0.917885	0.933265
	D	0.758509	0.80106	0.795111	0.729227	0.804019	0.73176	1.22657	1.22679	1.21998	0.87355	0.883098	0.875818
	E	0.714783	0.770926	0.762785	0.750486	0.761195	0.722459	1.25898	1.19389	1.16882	0.855919	0.871538	0.896074										A12		B1		B2		B3		B4		B5		B6		B7		B8		B9		B10		B11		B12		C1
	F	0.752231	0.705465	0.708062	0.728934	0.737059	0.754262	1.29057	1.27886	1.24135	0.9232	0.896349	0.972415	5% MEDIA	0.731669							3573.85	18170.4	3484.41	17488.9	4595.58	18220.6	4430.7	18607.1	4850.4	17613.2	4935.85	18338.9	4925.99	18564.5	5018.99	18264.2	3386.78	17382.2	1691.16	17284.6	1773.29	17918	3626.2	15804.3	2973.76	17458	3440.4	18043
	G	1.28237	1.27855	1.28119	1.31398	1.33513	1.34375	1.28447	1.31694	1.31045	0.708494	0.743442	0.743071
	H	0.764092	0.765996	0.784753	0.751893	0.770501	0.856233	0.751626	0.753548	0.839626	0.0533064	0.0479647	0.052856
															LDH	STD ERROR
		Control			Control + Drug			Stretch			Stretch + Drug			Control	0.008779	0.011896
		0.699824	-0.0318455		0.730946	-0.0007231		1.17746	0.445787		0.868835	0.137166		Control +Drug	0.006477	0.00449
		0.752719	0.0210497		0.723729	-0.00794027		1.07066	0.338992		0.868107	0.136438		Stretch	0.462666	0.02762
		0.733838	0.00216913		0.7344	0.0027313		1.21596	0.484291		0.91573	0.184061		Stretch + Drug	0.157552	0.011007
		0.784893	0.0532243		0.755002	0.0233328		1.22445	0.49278		0.877489	0.14582
		0.749498	0.0178288	AVG.	0.744713	0.0130442	AVG.	1.20723	0.475558	AVG.	0.87451	0.142841	AVG.
		0.72192	-0.00974957	0.00877948	0.740085	0.00841563	0.00647676	1.27026	0.53859	0.462666	0.930655	0.198986	0.157552
		STDEV	STDERR		STDEV	STDERR		STDEV	STDERR		STDEV	STDERR
		0.0291383	0.0118957		0.0109976	0.00448974		0.0676541	0.0276197		0.0269627	0.0110075
		AMP B 50 S			AMP B 10 S			AMP B 1 S
		1.2807	0.549033		1.33095	0.599284		1.30396	0.572288
		AMP B 50			AMP B 10			AMP B 1
		0.771614	0.0399447		0.792875	0.0612063		0.7816	0.049931
		Control (Vina)	0.008779
		Stretch Only (Vina)	0.462666
		Amp B 50 nM	0.039945	0.549033
		Amp B 10 nM	0.061206	0.599284
		Amp B 1 nM	0.049931	0.572288
[truncated: 143 more columns]

## Sheet: VX 6.15.17 (24hr)
Protocol Description
	Protocol name: ldh 2 wave
	Result File name: \Thumb Drive\Promega\Data\CSV\24hrldh6.15_ldh 2 wave_6-16-2017_2-21-39 PM.csv
	Total steps: 1
Step 1	Absorbance	A(680)nm. B(490)nm. 1 repeat. 96 well plate
PlateResults
	Read 1	A(680)	nm
		1	2	3	4	5	6	7	8	9	10	11	12
	A	0.209412	0.205072	0.213583	0.21373	0.201877	0.212606	0.21297	0.213943	0.228517	0.219813	0.21268	0.215438
	B	0.219444	0.216248	0.222585	0.220675	0.22268	0.223593	0.239846	0.236138	0.239925	0.226328	0.232412	0.229635
	C	0.20676	0.206234	0.21873	0.21448	0.222921	0.215062	0.233449	0.221351	0.236589	0.229045	0.227958	0.233483
	D	0.216299	0.215283	0.214814	0.213134	0.220151	0.22533	0.240915	0.24555	0.247774	0.234012	0.223199	0.230882
	E	0.219973	0.213344	0.207166	0.210737	0.202472	0.213092	0.232748	0.220499	0.227422	0.221709	0.225393	0.230909
	F	0.219393	0.208061	0.21483	0.218787	0.220294	0.216535	0.234631	0.220264	0.230235	0.229867	0.227928	0.248777
	G	0.2345	0.221776	0.242862	0.226515	0.230138	0.241522	0.239388	0.247717	0.242598	0.216401	0.202169	0.222248
	H	0.223884	0.21918	0.224735	0.21987	0.225117	0.224424	0.229249	0.225565	0.224416	0.222854	0.219298	0.217094
	Read 2	B(490)	nm
		1	2	3	4	5	6	7	8	9	10	11	12
	A	0.945884	1.02644	1.02283	0.933791	0.955859	0.994658	1.45551	1.411	1.38023	1.06423	1.05597	1.10028
	B	0.952574	0.958845	0.944432	0.912729	0.926925	0.880486	1.39251	1.38177	1.38449	1.06596	1.08948	1.08875
	C	0.931874	0.942863	0.96254	0.918157	0.950955	0.981838	1.4431	1.4601	1.43219	1.12656	1.13313	1.11369
	D	0.998006	0.995583	1.00846	0.923724	0.931262	0.997811	1.42925	1.4798	1.44113	1.0831	1.06556	1.08708
	E	0.978917	0.979788	1.02396	0.921875	0.959719	0.939793	1.39746	1.41748	1.41084	1.08949	1.03682	1.08005
	F	1.03329	1.06593	0.964862	0.982487	0.960865	0.967894	1.45336	1.48926	1.48088	1.11679	1.11208	1.10511
	G	1.46715	1.49475	1.47287	1.48843	1.50582	1.4862	1.46937	1.4905	1.44653	0.933475	0.926938	0.905773
	H	0.960389	1.0408	1.00575	0.945504	0.983616	0.988381	1.05965	0.982393	0.986543	0.274438	0.270669	0.269915
		1	2	3	4	5	6	7	8	9	10	11	12
	A	0.736471	0.821372	0.809247	0.720061	0.753982	0.782052	1.24254	1.19706	1.15171	0.84442	0.843285	0.88484
	B	0.73313	0.742596	0.721847	0.692054	0.704245	0.656893	1.15266	1.14563	1.14456	0.839634	0.857064	0.859116
	C	0.725114	0.736628	0.743809	0.703677	0.728034	0.766776	1.20965	1.23875	1.1956	0.897512	0.905172	0.880209
	D	0.781707	0.780299	0.793648	0.71059	0.711111	0.772481	1.18834	1.23425	1.19335	0.849085	0.842358	0.856194
	E	0.758944	0.766444	0.816794	0.711138	0.757246	0.726701	1.16472	1.19698	1.18342	0.867783	0.811422	0.849139
	F	0.813897	0.857868	0.750032	0.7637	0.740571	0.75136	1.21873	1.269	1.25065	0.886926	0.884157	0.85633										A12		B1		B2		B3		B4		B5		B6		B7		B8		B9		B10		B11		B12		C1
	G	1.23266	1.27297	1.23001	1.26191	1.27568	1.24467	1.22998	1.24278	1.20394	0.717074	0.724769	0.683524									3403.56	16260.7	3073.32	16111.4	4318.65	16230.4	4256.73	15995.3	4400.4	16065.8	4733.7	15991.8	4581.44	15958.2	5098.59	15372	1567.69	15503.8	1606.96	15369.2	1596.92	15858	3326.08	15637.4	3150.74	15737.7	3156.01	16588.9
	H	0.736504	0.821622	0.781017	0.725633	0.758499	0.763957	0.830397	0.756828	0.762127	0.051584	0.0513709	0.0528205
	0.05	0.708456
		Control			Control + Drug			Stretch			Stretch + Drug
		0.78903	0.0805738		0.752032	0.0435759		1.1971	0.488647		0.857515	0.149059
		0.732525	0.0240686		0.684397	-0.0240585		1.14762	0.43916		0.851938	0.143482
		0.735184	0.0267278		0.732829	0.024373		1.21467	0.506211		0.894298	0.185842
		0.785218	0.0767623		0.731394	0.0229381		1.20531	0.496858		0.849213	0.140757
		0.780727	0.0722715	AVG.	0.731695	0.0232393	AVG.	1.1817	0.473249	AVG.	0.842781	0.134325	AVG.
		0.807266	0.0988099	0.0632023	0.751877	0.043421	0.0222481	1.24612	0.537668	0.490299	0.875804	0.167348	0.153469
		STDEV	STDERR		STDEV	STDERR		STDEV	STDERR		STDEV	STDERR
		0.0306517	0.0125135		0.0247121	0.0100887		0.0330109	0.0134766		0.0194314	0.00793284
			LDH	STD ERROR
		Control	0.063202	0.012513
		Control + Drug	0.022248	0.010089
		Stretch	0.490299	0.013477
		Stretch + Drug	0.153469	0.007933
		Amp B 50 Stretch		Amp B 10 Stretch		Amp B 1 Stretch
		1.24521	0.536756	1.26076	0.552299	1.22557	0.51711
		Amp B 50		Amp B 10		Amp B 1
		0.779714	0.0712586	0.749363	0.0409071	0.783117	0.0746613
			No Stretch	Stretch
		Control	0.063202	0.490299
		Amp B 50 nM	0.071259	0.536756
		Amp B 10 nM	0.040907	0.552299
		Amp B 1 nM	0.074661	0.51711
[truncated: 143 more columns]

## Sheet: VX 6.22.17 (4hr)
Protocol Description
	Protocol name: ldh 2 wave
	Result File name: \Thumb Drive\Promega\Data\CSV\4hrldh6.22_ldh 2 wave_6-22-2017_6-42-47 PM.csv
	Total steps: 1
Step 1	Absorbance	A(680)nm. B(490)nm. 1 repeat. 96 well plate
PlateResults
	Read 1	A(680)	nm
		1	2	3	4	5	6	7	8	9	10	11	12
	A	0.21332	0.222488	0.219813	0.218979	0.213801	0.205054	0.19431	0.214117	0.222305	0.219995	0.203323	0.227976
	B	0.221067	0.220803	0.220844	0.229869	0.221148	0.22878	0.231138	0.248975	0.234023	0.236647	0.229195	0.233931
	C	0.21603	0.214489	0.226848	0.228302	0.226025	0.22227	0.238513	0.226462	0.231954	0.23153	0.233419	0.234239
	D	0.218944	0.247841	0.251694	0.255457	0.240273	0.262593	0.26635	0.269955	0.261321	0.295892	0.268449	0.269873
	E	0.245092	0.236129	0.246211	0.255466	0.254943	0.226864	0.248376	0.222624	0.265651	0.272744	0.256576	0.267825
	F	0.249143	0.243861	0.248263	0.23364	0.242335	0.252932	0.246571	0.262327	0.268364	0.255678	0.258311	0.281394
	G	0.265543	0.273998	0.26368	0.275397	0.26719	0.258744	0.26551	0.257906	0.26551	0.243409	0.253259	0.256638
	H	0.273602	0.273976	0.270792	0.276439	0.274424	0.270353	0.266945	0.269873	0.273952	0.2429	0.242571	0.245376
	Read 2	B(490)	nm
		1	2	3	4	5	6	7	8	9	10	11	12
	A	0.790059	0.841698	0.809085	0.866768	0.886083	0.898168	1.12895	1.15176	1.16069	0.970388	1.06031	1.07905
	B	0.841464	0.878213	0.879669	0.885081	0.90669	0.95087	1.18206	1.195	1.19563	1.13698	1.15045	1.15224
	C	0.919693	0.856864	0.93894	0.911331	0.893496	0.892222	1.28577	1.28338	1.29896	1.15161	1.1451	1.16551
	D	0.924345	0.961846	0.967809	1.06792	1.1001	1.14219	1.26143	1.21234	1.28371	1.38195	1.34895	1.28471
	E	0.947125	0.994643	1.01491	1.03286	1.07454	1.04716	1.25391	1.33186	1.31115	1.26709	1.26464	1.26197
	F	1.0062	1.0748	1.06147	1.0488	1.08065	1.12818	1.39494	1.35508	1.38644	1.31734	1.31132	1.27293
	G	1.37942	1.3641	1.31407	1.43325	1.44118	1.43907	1.37129	1.31488	1.37259	1.08273	1.10155	1.06599
	H	1.43598	1.4614	1.34911	1.42073	1.44023	1.42358	1.37724	1.32578	1.38234	0.316421	0.320529	0.322715
		0.576738	0.61921	0.589272	0.647789	0.672282	0.693114	0.934645	0.937641	0.938385	0.750393	0.856981	0.851077
		0.620397	0.657409	0.658825	0.655212	0.685542	0.72209	0.950927	0.946028	0.96161	0.900332	0.921257	0.918311
		0.703663	0.642376	0.712092	0.683029	0.667471	0.669952	1.04726	1.05692	1.06701	0.920082	0.911683	0.931268
		0.705401	0.714006	0.716116	0.812461	0.859827	0.879596	0.995078	0.942383	1.02239	1.08606	1.08051	1.01483
		0.702033	0.758514	0.768695	0.777393	0.819592	0.820292	1.00553	1.10923	1.0455	0.994341	1.00806	0.994146
		0.75706	0.830941	0.81321	0.815158	0.83831	0.875246	1.14837	1.09275	1.11808	1.06166	1.05301	0.991535																		B4		B5		B6		B7		B8		B9		B10		B11		B12		C1
		1.11388	1.0901	1.05038	1.15785	1.17399	1.18033	1.10578	1.05697	1.10708	0.839325	0.848288	0.809351																	5103.84	15658.6	5040.63	15976.2	4795.91	15697.9	4331.94	15612.9	2543.43	14984.6	2468.75	15509.5	2465.17	15416.1	2821.77	15682.9	2735.55	15512.8	2724.29	16165.6
		1.16238	1.18742	1.07832	1.14429	1.16581	1.15323	1.1103	1.05591	1.10839	0.0735206	0.0779571	0.0773389
0.05	0.832321		Standard Deviation is Below the AVG.
		Control			CD 100			Stretch			Stretch + 100			Stretch + 1
		0.595073	-0.237248		0.671062	-0.16126		0.93689	0.104569		0.819484	-0.0128371		1.08479	0.252467
		0.645544	-0.186777		0.687615	-0.144707	AVG.	0.952855	0.120534		0.9133	0.080979		1.14271	0.310385
		0.686044	-0.146278		0.673484	-0.158837	-0.154934	1.05706	0.224743		0.921011	0.0886898		1.17072	0.338401
		0.711841	-0.12048		CD1		0.00894003	0.986617	0.154296		1.06046	0.228143		1.15444	0.32212
		0.743081	-0.0892401	AVG.	0.850628	0.0183068		1.05342	0.221101	AVG.	0.99885	0.166529	AVG.	1.08995	0.257624	AVG.
		0.800403	-0.0319176	-0.135323	0.805759	-0.0265621	AVG.	1.11973	0.287409	0.185442	1.0354	0.203079	0.125764	1.09153	0.25921	0.290035
				0.0723779	0.842905	0.0105839	0.0007762			0.0706216			0.0902346			0.0379337
							0.0239885
			LDH	STD ERROR
		Control	-0.13532	0.0295481
		CD 100 nM	-0.15493	0.00516153
		CD 1 µM	0.000776	0.0138497
		Stretch	0.185442	0.0288311
		Stretch 100 nM	0.125764	0.0368381
		Stretch 1 µM	0.290035	0.0154864
[truncated: 143 more columns]

[truncated: 33 more sheets: VX 6.22.17 (24hr), PT, LDH 7.27 (4hr) Plate, PT, LDH 7.27 (4hr) Step1, PT, LDH 7.27 (4hr) Analysis, PT, LDH 7.27 (4hr) Step1_avg, PT, LDH 7.27 (4hr) Notes, PT, MTS 8.2 (4hr) Plate, PT, MTS 8.2 (4hr) Step1, PT, MTS 8.2 (4hr) Analysis, PT, MTS 8.2 (4hr) Step1_avg, PT, MTS 8.2 (4hr) Notes, PT, LDH (4hr) 48hr pre Plate, PT, LDH (4hr) 48hr pre Step1, PT, LDH (4hr) 48hr pre Analysis, PT, LDH (4hr) 48hr pre St1_avg, PT, LDH (4hr) 48hr pre Notes, LDH 24h w PT Plate, LDH 24h w PT Step1, LDH 24h w PT Analysis, LDH 24h w PT Step1_average …]
